# Supplementary material for: Bis(acetyl­acetonato-κ2 O,O′)(pyridine-κN)(thio­cyanato-κN)manganese(III): a redetermination using data from a single crystal
Source: Acta Crystallogr Sect E Struct Rep Online. 2013 Nov 13;69(Pt 12):m657. doi: 10.1107/S1600536813030407 (PMC3884993; doi:10.1107/S1600536813030407)
Supplement: Supplementary file 1 [file e-69-0m657-sup1.cif]

##############################################################################
#                                                                            #
# This CIF contains the data in a paper accepted for publication in          #
# Acta Crystallographica Section E. It conforms to the requirements of       #
# Notes for Authors for Acta Crystallographica Section E, and has been       #
# peer reviewed under the auspices of the IUCr Commission on Journals.       #
#                                                                            #
# Full details of the Crystallographic Information File format               #
# are given in the paper "The Crystallographic Information File (CIF):       #
# a New Standard Archive File for Crystallography" by S. R. Hall, F. H.      #
# Allen and I. D. Brown [Acta Cryst. (1991), A47, 655-685].                  #
#                                                                            #
# The current version of the core CIF dictionary is obtainable from          #
# ftp://ftp.iucr.org/pub/cif_core.dic.                                       #
#                                                                            #
# Software is freely available for graphical display of the structure(s)     #
# in this CIF. For information consult the CIF software page                 #
# http://www.iucr.org/resources/cif/software.                                #
#                                                                            #
# This file may be used for bona fide research purposes within the           #
# scientific community so long as proper attribution is given to the journal # 
# article from which it was obtained.                                        #
#                                                                            #
##############################################################################
data_I
_audit_creation_method     SHELXL-97
_database_code_depnum_ccdc_archive     'CCDC 970538'
_chemical_name_systematic
;\
Bis(acetylacetonato-\k^2^<i>O</i>,<i>O</i>')(pyridine-\
\k<i>N</i>)(thiocyanato-\k<i>N</i>)manganese(III)
;
_chemical_name_common     ?
_chemical_formula_moiety     'C16 H19 Mn N2 O4 S'
_chemical_formula_sum     'C16 H19 Mn N2 O4 S'
_chemical_formula_iupac     '[Mn (C5 H7 O2)2 (N C S) (C5 H5 N)]'
_chemical_formula_weight     390.33
_chemical_melting_point     ?
_symmetry_cell_setting     orthorhombic
_symmetry_space_group_name_H-M     'C m c 21'
_symmetry_space_group_name_Hall     'C 2c -2'
loop_
    _symmetry_equiv_pos_as_xyz
    'x, y, z'
    '-x, -y, z+1/2'
    'x, -y, z+1/2'
    '-x, y, z'
    'x+1/2, y+1/2, z'
    '-x+1/2, -y+1/2, z+1/2'
    'x+1/2, -y+1/2, z+1/2'
    '-x+1/2, y+1/2, z'
_cell_length_a     13.8803(6)
_cell_length_b     8.3195(5)
_cell_length_c     15.9035(7)
_cell_angle_alpha     90.00
_cell_angle_beta     90.00
_cell_angle_gamma     90.00
_cell_volume     1836.49(16)
_cell_formula_units_Z     4
_cell_measurement_reflns_used     6523
_cell_measurement_theta_min     2.85
_cell_measurement_theta_max     27.98
_cell_measurement_temperature     200(2)
_exptl_crystal_description     plate
_exptl_crystal_colour     brown
_exptl_crystal_size_max     0.1718
_exptl_crystal_size_mid     0.1350
_exptl_crystal_size_min     0.0926
_exptl_crystal_density_diffrn     1.412
_exptl_crystal_density_meas     ?
_exptl_crystal_density_method     'not measured'
_exptl_crystal_F_000     808
_exptl_absorpt_coefficient_mu     0.853
_exptl_absorpt_correction_type     numerical
_exptl_absorpt_process_details     '(X-SHAPE and X-RED32; Stoe & Cie, 2008)'
_exptl_absorpt_correction_T_min     0.8016
_exptl_absorpt_correction_T_max     0.8825
_exptl_special_details     ?
_diffrn_ambient_temperature     200(2)
_diffrn_radiation_type     MoK\a
_diffrn_radiation_wavelength     0.71073
_diffrn_radiation_source     'fine-focus sealed tube'
_diffrn_radiation_monochromator     graphite
_diffrn_measurement_device_type     'STOE IPDS-2'
_diffrn_measurement_method     'omega scan'
_diffrn_detector_area_resol_mean     ?
_diffrn_reflns_number     6523
_diffrn_reflns_av_R_equivalents     0.0278
_diffrn_reflns_av_sigmaI/netI     0.0237
_diffrn_reflns_theta_min     2.85
_diffrn_reflns_theta_max     27.98
_diffrn_reflns_theta_full     27.98
_diffrn_measured_fraction_theta_max     0.990
_diffrn_measured_fraction_theta_full     0.990
_diffrn_reflns_limit_h_min     -16
_diffrn_reflns_limit_h_max     18
_diffrn_reflns_limit_k_min     -10
_diffrn_reflns_limit_k_max     10
_diffrn_reflns_limit_l_min     -20
_diffrn_reflns_limit_l_max     20
_diffrn_standards_number     0
_diffrn_standards_interval_count     ?
_diffrn_standards_interval_time     0
_diffrn_standards_decay_%     0
_refine_special_details
;
 Refinement of F^2^ against ALL reflections.  The weighted R-factor wR and
 goodness of fit S are based on F^2^, conventional R-factors R are based
 on F, with F set to zero for negative F^2^. The threshold expression of
 F^2^ > 2sigma(F^2^) is used only for calculating R-factors(gt) etc. and is
 not relevant to the choice of reflections for refinement.  R-factors based
 on F^2^ are statistically about twice as large as those based on F, and R-
 factors based on ALL data will be even larger.
;
_reflns_number_total     2267
_reflns_number_gt     2090
_reflns_threshold_expression     I>2\s(I)
_refine_ls_structure_factor_coef     Fsqd
_refine_ls_matrix_type     full
_refine_ls_R_factor_all     0.0346
_refine_ls_R_factor_gt     0.0302
_refine_ls_wR_factor_gt     0.0640
_refine_ls_wR_factor_ref     0.0660
_refine_ls_goodness_of_fit_ref     1.044
_refine_ls_restrained_S_all     1.044
_refine_ls_number_reflns     2267
_refine_ls_number_parameters     126
_refine_ls_number_restraints     1
_refine_ls_hydrogen_treatment     constr
_refine_ls_weighting_scheme     calc
_refine_ls_weighting_details
         'calc w=1/[\s^2^(Fo^2^)+(0.0294P)^2^+0.9669P] where P=(Fo^2^+2Fc^2^)/3'
_atom_sites_solution_hydrogens     geom
_atom_sites_solution_primary     direct
_atom_sites_solution_secondary     difmap
_refine_ls_shift/su_max     0.000
_refine_ls_shift/su_mean     0.000
_refine_diff_density_max     0.224
_refine_diff_density_min     -0.183
_refine_ls_extinction_method     none
_refine_ls_extinction_coef     ?
_refine_ls_abs_structure_details     'Flack (1983), 1086 Friedel pairs'
_refine_ls_abs_structure_Flack     0.015(19)
loop_
    _atom_type_symbol
    _atom_type_description
    _atom_type_scat_dispersion_real
    _atom_type_scat_dispersion_imag
    _atom_type_scat_source
    'C' 'C' 0.0033 0.0016
                         'International Tables Vol C Tables 4.2.6.8 and 6.1.1.4'
    'H' 'H' 0.0000 0.0000
                         'International Tables Vol C Tables 4.2.6.8 and 6.1.1.4'
    'N' 'N' 0.0061 0.0033
                         'International Tables Vol C Tables 4.2.6.8 and 6.1.1.4'
    'O' 'O' 0.0106 0.0060
                         'International Tables Vol C Tables 4.2.6.8 and 6.1.1.4'
    'S' 'S' 0.1246 0.1234
                         'International Tables Vol C Tables 4.2.6.8 and 6.1.1.4'
    'Mn' 'Mn' 0.3368 0.7283
                         'International Tables Vol C Tables 4.2.6.8 and 6.1.1.4'
_computing_data_collection     'X-AREA (Stoe & Cie, 2008)'
_computing_cell_refinement     'X-AREA (Stoe & Cie, 2008)'
_computing_data_reduction     'X-AREA (Stoe & Cie, 2008)'
_computing_structure_solution     'SHELXS97 (Sheldrick, 2008)'
_computing_structure_refinement     'SHELXL97 (Sheldrick, 2008)'
_computing_molecular_graphics     'XP in SHELXTL (Sheldrick, 2008)'
_computing_publication_material
                        'SHELXL97 (Sheldrick, 2008) and publCIF (Westrip, 2010)'
loop_
    _atom_site_type_symbol
    _atom_site_label
    _atom_site_fract_x
    _atom_site_fract_y
    _atom_site_fract_z
    _atom_site_U_iso_or_equiv
    _atom_site_adp_type
    _atom_site_calc_flag
    _atom_site_refinement_flags
    _atom_site_occupancy
    _atom_site_symmetry_multiplicity
    _atom_site_disorder_assembly
    _atom_site_disorder_group
    Mn Mn1 0.5000 0.70123(5) 0.26659(3) 0.03145(11) Uani d S 1 2 . .
    S S1 0.5000 1.19178(13) 0.09102(7) 0.0591(3) Uani d S 1 2 . .
    C C1 0.5000 1.0340(4) 0.1504(2) 0.0365(6) Uani d S 1 2 . .
    N N1 0.5000 0.9206(3) 0.19339(18) 0.0442(7) Uani d S 1 2 . .
    N N11 0.5000 0.4703(3) 0.35186(15) 0.0337(5) Uani d S 1 2 . .
    C C11 0.5000 0.4876(4) 0.4355(2) 0.0403(7) Uani d S 1 2 . .
    H H11 0.5000 0.5931 0.4583 0.048 Uiso calc SR 1 2 . .
    C C12 0.5000 0.3596(5) 0.4895(2) 0.0476(9) Uani d S 1 2 . .
    H H12 0.5000 0.3772 0.5485 0.057 Uiso calc SR 1 2 . .
    C C13 0.5000 0.2045(5) 0.4580(3) 0.0503(10) Uani d S 1 2 . .
    H H13 0.5000 0.1138 0.4943 0.060 Uiso calc SR 1 2 . .
    C C14 0.5000 0.1873(4) 0.3707(3) 0.0462(8) Uani d S 1 2 . .
    H H14 0.5000 0.0832 0.3461 0.055 Uiso calc SR 1 2 . .
    C C15 0.5000 0.3219(4) 0.3206(2) 0.0382(7) Uani d S 1 2 . .
    H H15 0.5000 0.3084 0.2613 0.046 Uiso calc SR 1 2 . .
    O O1 0.40265(11) 0.78003(17) 0.34197(9) 0.0387(3) Uani d . 1 1 . .
    O O2 0.40418(10) 0.60368(17) 0.19620(9) 0.0367(3) Uani d . 1 1 . .
    C C2 0.26139(19) 0.4840(3) 0.14949(17) 0.0528(6) Uani d . 1 1 . .
    H H2A 0.2535 0.5503 0.0990 0.079 Uiso calc R 1 1 . .
    H H2B 0.1979 0.4547 0.1716 0.079 Uiso calc R 1 1 . .
    H H2C 0.2972 0.3862 0.1352 0.079 Uiso calc R 1 1 . .
    C C3 0.31578(16) 0.5768(3) 0.21467(14) 0.0366(5) Uani d . 1 1 . .
    C C4 0.27229(17) 0.6295(3) 0.28825(14) 0.0453(6) Uani d . 1 1 . .
    H H4 0.2081 0.5956 0.2990 0.054 Uiso calc R 1 1 . .
    C C5 0.31605(15) 0.7284(3) 0.34724(15) 0.0397(5) Uani d . 1 1 . .
    C C6 0.2633(2) 0.7827(4) 0.42460(18) 0.0568(7) Uani d . 1 1 . .
    H H6A 0.3065 0.7769 0.4732 0.085 Uiso calc R 1 1 . .
    H H6B 0.2074 0.7130 0.4341 0.085 Uiso calc R 1 1 . .
    H H6C 0.2415 0.8938 0.4170 0.085 Uiso calc R 1 1 . .
loop_
    _atom_site_aniso_label
    _atom_site_aniso_U_11
    _atom_site_aniso_U_22
    _atom_site_aniso_U_33
    _atom_site_aniso_U_12
    _atom_site_aniso_U_13
    _atom_site_aniso_U_23
    Mn1 0.0342(2) 0.0313(2) 0.0288(2) 0.000 0.000 0.0002(2)
    S1 0.0976(10) 0.0392(5) 0.0406(6) 0.000 0.000 0.0123(4)
    C1 0.0412(16) 0.0363(16) 0.0321(15) 0.000 0.000 -0.0037(12)
    N1 0.0504(16) 0.0389(14) 0.0432(17) 0.000 0.000 0.0150(13)
    N11 0.0446(13) 0.0317(12) 0.0249(12) 0.000 0.000 -0.0003(10)
    C11 0.0493(18) 0.0427(16) 0.0289(15) 0.000 0.000 -0.0039(13)
    C12 0.052(2) 0.059(2) 0.0315(18) 0.000 0.000 0.0101(15)
    C13 0.050(2) 0.052(2) 0.049(2) 0.000 0.000 0.0154(18)
    C14 0.0520(19) 0.0347(18) 0.052(2) 0.000 0.000 0.0025(15)
    C15 0.0486(17) 0.0352(15) 0.0307(15) 0.000 0.000 -0.0058(12)
    O1 0.0418(8) 0.0360(8) 0.0382(8) 0.0033(6) 0.0038(7) -0.0023(7)
    O2 0.0365(8) 0.0418(8) 0.0320(8) -0.0014(6) -0.0003(6) 0.0017(6)
    C2 0.0488(14) 0.0602(16) 0.0496(14) -0.0110(12) -0.0093(12) -0.0002(12)
    C3 0.0347(11) 0.0375(10) 0.0376(11) -0.0009(8) -0.0052(9) 0.0077(9)
    C4 0.0350(11) 0.0573(14) 0.0436(15) -0.0014(10) 0.0030(9) 0.0027(10)
    C5 0.0394(11) 0.0416(11) 0.0380(11) 0.0085(9) 0.0054(10) 0.0038(9)
    C6 0.0515(15) 0.0711(19) 0.0478(13) 0.0122(13) 0.0116(12) -0.0034(14)
_geom_special_details
;
 All esds (except the esd in the dihedral angle between two l.s. planes)
 are estimated using the full covariance matrix.  The cell esds are taken
 into account individually in the estimation of esds in distances, angles
 and torsion angles; correlations between esds in cell parameters are only
 used when they are defined by crystal symmetry.  An approximate (isotropic)
 treatment of cell esds is used for estimating esds involving l.s. planes.
;
loop_
    _geom_bond_atom_site_label_1
    _geom_bond_atom_site_label_2
    _geom_bond_site_symmetry_2
    _geom_bond_distance
    _geom_bond_publ_flag
    Mn1 O2 . 1.9185(15) ?
    Mn1 O2 4_655 1.9185(15) ?
    Mn1 O1 4_655 1.9216(15) ?
    Mn1 O1 . 1.9216(15) ?
    Mn1 N1 . 2.165(3) ?
    Mn1 N11 . 2.352(2) ?
    S1 C1 . 1.617(3) ?
    C1 N1 . 1.165(4) ?
    N11 C15 . 1.331(4) ?
    N11 C11 . 1.338(4) ?
    C11 C12 . 1.368(5) ?
    C11 H11 . 0.9500 ?
    C12 C13 . 1.384(6) ?
    C12 H12 . 0.9500 ?
    C13 C14 . 1.396(6) ?
    C13 H13 . 0.9500 ?
    C14 C15 . 1.374(4) ?
    C14 H14 . 0.9500 ?
    C15 H15 . 0.9500 ?
    O1 C5 . 1.279(3) ?
    O2 C3 . 1.281(3) ?
    C2 C3 . 1.497(3) ?
    C2 H2A . 0.9800 ?
    C2 H2B . 0.9800 ?
    C2 H2C . 0.9800 ?
    C3 C4 . 1.388(3) ?
    C4 C5 . 1.388(3) ?
    C4 H4 . 0.9500 ?
    C5 C6 . 1.501(3) ?
    C6 H6A . 0.9800 ?
    C6 H6B . 0.9800 ?
    C6 H6C . 0.9800 ?
loop_
    _geom_angle_atom_site_label_1
    _geom_angle_atom_site_label_2
    _geom_angle_atom_site_label_3
    _geom_angle_site_symmetry_1
    _geom_angle_site_symmetry_3
    _geom_angle
    _geom_angle_publ_flag
    O2 Mn1 O2 . 4_655 87.77(9) ?
    O2 Mn1 O1 . 4_655 174.74(7) ?
    O2 Mn1 O1 4_655 4_655 91.20(6) ?
    O2 Mn1 O1 . . 91.20(6) ?
    O2 Mn1 O1 4_655 . 174.74(7) ?
    O1 Mn1 O1 4_655 . 89.36(9) ?
    O2 Mn1 N1 . . 92.46(8) ?
    O2 Mn1 N1 4_655 . 92.46(8) ?
    O1 Mn1 N1 4_655 . 92.74(7) ?
    O1 Mn1 N1 . . 92.74(7) ?
    O2 Mn1 N11 . . 89.47(6) ?
    O2 Mn1 N11 4_655 . 89.47(6) ?
    O1 Mn1 N11 4_655 . 85.36(6) ?
    O1 Mn1 N11 . . 85.36(6) ?
    N1 Mn1 N11 . . 177.31(11) ?
    N1 C1 S1 . . 179.8(3) ?
    C1 N1 Mn1 . . 176.6(3) ?
    C15 N11 C11 . . 118.1(3) ?
    C15 N11 Mn1 . . 122.9(2) ?
    C11 N11 Mn1 . . 119.0(2) ?
    N11 C11 C12 . . 122.7(3) ?
    N11 C11 H11 . . 118.6 ?
    C12 C11 H11 . . 118.6 ?
    C11 C12 C13 . . 119.9(3) ?
    C11 C12 H12 . . 120.0 ?
    C13 C12 H12 . . 120.0 ?
    C12 C13 C14 . . 117.1(4) ?
    C12 C13 H13 . . 121.5 ?
    C14 C13 H13 . . 121.5 ?
    C15 C14 C13 . . 119.5(3) ?
    C15 C14 H14 . . 120.2 ?
    C13 C14 H14 . . 120.2 ?
    N11 C15 C14 . . 122.7(3) ?
    N11 C15 H15 . . 118.7 ?
    C14 C15 H15 . . 118.7 ?
    C5 O1 Mn1 . . 125.95(15) ?
    C3 O2 Mn1 . . 127.15(14) ?
    C3 C2 H2A . . 109.5 ?
    C3 C2 H2B . . 109.5 ?
    H2A C2 H2B . . 109.5 ?
    C3 C2 H2C . . 109.5 ?
    H2A C2 H2C . . 109.5 ?
    H2B C2 H2C . . 109.5 ?
    O2 C3 C4 . . 123.7(2) ?
    O2 C3 C2 . . 114.5(2) ?
    C4 C3 C2 . . 121.8(2) ?
    C5 C4 C3 . . 124.5(2) ?
    C5 C4 H4 . . 117.7 ?
    C3 C4 H4 . . 117.7 ?
    O1 C5 C4 . . 124.5(2) ?
    O1 C5 C6 . . 114.3(2) ?
    C4 C5 C6 . . 121.3(2) ?
    C5 C6 H6A . . 109.5 ?
    C5 C6 H6B . . 109.5 ?
    H6A C6 H6B . . 109.5 ?
    C5 C6 H6C . . 109.5 ?
    H6A C6 H6C . . 109.5 ?
    H6B C6 H6C . . 109.5 ?
_iucr_refine_instructions_details
;
TITL MnNCS(acac)2-pyridine at 200 K in Cmc2(1)
CELL 0.71073  13.8803   8.3195  15.9035  90.000  90.000  90.000
ZERR    4.00   0.0006   0.0005   0.0007   0.000   0.000   0.000
LATT -7
SYMM -X, -Y, 0.5+Z
SYMM X, -Y, 0.5+Z
SYMM -X, Y, Z
SFAC C H N O S MN
UNIT 64 76 8 16 4 4
TEMP -73
L.S. 10
ACTA
WGHT    0.029400    0.966900
FVAR       0.63197
MN1   6    0.500000    0.701233    0.266589    10.50000    0.03421    0.03133 =
         0.02882    0.00018    0.00000    0.00000
S1    5    0.500000    1.191784    0.091021    10.50000    0.09758    0.03920 =
         0.04065    0.01226    0.00000    0.00000
C1    1    0.500000    1.033965    0.150394    10.50000    0.04116    0.03627 =
         0.03205   -0.00369    0.00000    0.00000
N1    3    0.500000    0.920644    0.193391    10.50000    0.05042    0.03887 =
         0.04318    0.01503    0.00000    0.00000
N11   3    0.500000    0.470270    0.351858    10.50000    0.04457    0.03168 =
         0.02494   -0.00033    0.00000    0.00000
C11   1    0.500000    0.487576    0.435497    10.50000    0.04935    0.04269 =
         0.02891   -0.00393    0.00000    0.00000
AFIX  43
H11   2    0.500000    0.593102    0.458320    10.50000   -1.20000
AFIX   0
C12   1    0.500000    0.359618    0.489505    10.50000    0.05185    0.05939 =
         0.03152    0.01008    0.00000    0.00000
AFIX  43
H12   2    0.500000    0.377186    0.548529    10.50000   -1.20000
AFIX   0
C13   1    0.500000    0.204544    0.458043    10.50000    0.05029    0.05167 =
         0.04899    0.01541    0.00000    0.00000
AFIX  43
H13   2    0.500000    0.113772    0.494285    10.50000   -1.20000
AFIX   0
C14   1    0.500000    0.187291    0.370708    10.50000    0.05199    0.03469 =
         0.05205    0.00249    0.00000    0.00000
AFIX  43
H14   2    0.500000    0.083248    0.346091    10.50000   -1.20000
AFIX   0
C15   1    0.500000    0.321870    0.320628    10.50000    0.04861    0.03516 =
         0.03070   -0.00585    0.00000    0.00000
AFIX  43
H15   2    0.500000    0.308437    0.261307    10.50000   -1.20000
AFIX   0
O1    4    0.402654    0.780030    0.341965    11.00000    0.04184    0.03597 =
         0.03823   -0.00234    0.00382    0.00332
O2    4    0.404183    0.603679    0.196201    11.00000    0.03646    0.04176 =
         0.03198    0.00174   -0.00025   -0.00136
C2    1    0.261390    0.483988    0.149492    11.00000    0.04883    0.06015 =
         0.04956   -0.00022   -0.00926   -0.01098
AFIX 137
H2A   2    0.253510    0.550261    0.099014    11.00000   -1.50000
H2B   2    0.197866    0.454735    0.171610    11.00000   -1.50000
H2C   2    0.297182    0.386207    0.135179    11.00000   -1.50000
AFIX   0
C3    1    0.315779    0.576791    0.214666    11.00000    0.03475    0.03752 =
         0.03762    0.00771   -0.00519   -0.00088
C4    1    0.272286    0.629530    0.288246    11.00000    0.03497    0.05732 =
         0.04361    0.00265    0.00302   -0.00143
AFIX  43
H4    2    0.208099    0.595601    0.298965    11.00000   -1.20000
AFIX   0
C5    1    0.316045    0.728376    0.347241    11.00000    0.03942    0.04162 =
         0.03804    0.00377    0.00542    0.00852
C6    1    0.263280    0.782726    0.424595    11.00000    0.05152    0.07106 =
         0.04778   -0.00343    0.01163    0.01221
AFIX 137
H6A   2    0.306481    0.776862    0.473239    11.00000   -1.50000
H6B   2    0.207430    0.712969    0.434057    11.00000   -1.50000
H6C   2    0.241490    0.893821    0.416981    11.00000   -1.50000
HKLF 4
REM  MnNCS(acac)2-pyridine at 200 K in Cmc2(1)
REM R1 =  0.0302 for   2090 Fo > 4sig(Fo)  and  0.0346 for all   2267 data
REM    126 parameters refined using      1 restraints
END
WGHT      0.0294      0.9677
REM Highest difference peak  0.224,  deepest hole -0.183,  1-sigma level  0.042
Q1    1   0.4198  0.7178  0.2290  11.00000  0.05    0.22
Q2    1   0.4203  0.6194  0.2685  11.00000  0.05    0.22
Q3    1   0.4309  0.8058  0.2737  11.00000  0.05    0.20
Q4    1   0.4301  0.7171  0.3219  11.00000  0.05    0.18
Q5    1   0.5000  0.8088  0.2087  10.50000  0.05    0.18
Q6    1   0.4619  0.6524  0.3418  11.00000  0.05    0.17
Q7    1   0.5000  0.7478  0.1905  10.50000  0.05    0.16
Q8    1   0.2894  0.9207  0.4404  11.00000  0.05    0.16
Q9    1   0.5802  0.5706  0.3629  11.00000  0.05    0.14
Q10   1   0.4056  0.6175  0.1623  11.00000  0.05    0.13
Q11   1   0.5000  0.5678  0.3190  10.50000  0.05    0.13
Q12   1   0.5000  0.0508  0.4696  10.50000  0.05    0.13
Q13   1   0.5326  0.9121  0.1221  11.00000  0.05    0.13
Q14   1   0.5000  0.9644  0.1320  10.50000  0.05    0.13
Q15   1   0.4113  0.5041  0.1273  11.00000  0.05    0.13
Q16   1   0.4185  0.5474  0.1923  11.00000  0.05    0.12
Q17   1   0.3025  0.5961  0.2553  11.00000  0.05    0.12
Q18   1   0.1968  0.5795  0.1194  11.00000  0.05    0.12
Q19   1   0.4033  0.7312  0.3703  11.00000  0.05    0.12
Q20   1   0.3090  0.4993  0.1072  11.00000  0.05    0.12
;
data_global
_journal_date_recd_electronic     2013-11-01
_journal_date_accepted     2013-11-06
_journal_name_full     'Acta Crystallographica, Section E'
_journal_year     2013
_journal_volume     69
_journal_issue     12
_journal_page_first     m657
_journal_page_last     m657
_journal_paper_category     QM
_journal_paper_doi     10.1107/S1600536813030407
_journal_coeditor_code     BT6942
_publ_contact_author
;
      Stefan Suckert
      Institut f\"ur Anorganische Chemie
      Christian-Albrechts-Universit\"at Kiel
      Max-Eyth Strasse 2
      D-24118 Kiel
      Germany
;
_publ_contact_author_email     ssuckert@ac.uni-kiel.de
_publ_contact_author_fax     '(+)431-880-1520'
_publ_contact_author_phone     '(+)431-880-5546'
_publ_section_title
;\
Bis(acetylacetonato-\k^2^<i>O</i>,<i>O</i>')(pyridine-\k<i>N</i>)(thiocyanato-\
\k<i>N</i>)manganese(III): a redetermination using data from a single crystal
;
loop_
    _publ_author_name
    _publ_author_footnote
    _publ_author_address
    'Suckert, Stefan' .
;
Institut f\"ur Anorganische Chemie
Christian-Albrechts-Universit\"at Kiel
Max-Eyth-Strasse 2
24118 Kiel
Germany
;
    'Je\&s, Inke' .
;
Institut f\"ur Anorganische Chemie
Christian-Albrechts-Universit\"at Kiel
Max-Eyth-Strasse 2
24118 Kiel
Germany
;
    'N\"ather, Christian' .
;
Institut f\"ur Anorganische Chemie
Christian-Albrechts-Universit\"at Kiel
Max-Eyth-Strasse 2
24118 Kiel
Germany
;
_publ_section_synopsis     .
