# Supplementary material for: Bis(acetyl­acetonato-κ2 O,O′)(pyridine-κN)(thio­cyanato-κN)manganese(III): a redetermination using data from a single crystal
Source: Acta Crystallogr Sect E Struct Rep Online. 2013 Nov 13;69(Pt 12):m657. doi: 10.1107/S1600536813030407 (PMC3884993; doi:10.1107/S1600536813030407)
Supplement: Supplementary file 2 [file e-69-0m657-Isup2.hkl]

# 
# h,k,l, Fc-squared, Fo-squared, sigma(Fo-squared) and status flag 
# 
data_I
_shelx_title ' cmc21 in Cmc2(1)' 
_shelx_refln_list_code          4 
_shelx_F_calc_maximum      155.24 
_exptl_crystal_F_000       784.00 
_reflns_d_resolution_high  0.7574 
 
loop_ 
 _symmetry_equiv_pos_as_xyz 
 'x, y, z' 
 '-x, -y, z+1/2' 
 'x, -y, z+1/2' 
 '-x, y, z' 
 'x+1/2, y+1/2, z' 
 '-x+1/2, -y+1/2, z+1/2' 
 'x+1/2, -y+1/2, z+1/2' 
 '-x+1/2, y+1/2, z' 
 
_cell_length_a    13.8803 
_cell_length_b     8.3195 
_cell_length_c    15.9035 
_cell_angle_alpha  90.000 
_cell_angle_beta   90.000 
_cell_angle_gamma  90.000 
 
_shelx_F_squared_multiplier     1.000 
 
loop_ 
 _refln_index_h 
 _refln_index_k 
 _refln_index_l 
 _refln_F_squared_calc 
 _refln_F_squared_meas 
 _refln_F_squared_sigma 
 _refln_observed_status 
   1   1 -20       19.22       14.75     22.39 o 
   3   1 -20       31.00       18.46     30.06 o 
   5   1 -20       61.67       56.13     26.67 o 
   0   2 -20       94.94       85.23     30.78 o 
   2   2 -20      160.01      171.21     40.74 o 
   4   2 -20      305.62      240.85     25.71 o 
   1   3 -20      277.06      229.95     58.57 o 
   1   1 -19      113.12      117.72     22.43 o 
   3   1 -19      378.81      360.80     26.05 o 
   5   1 -19      355.45      374.37     27.20 o 
   7   1 -19      236.35      161.83     27.98 o 
   0   2 -19      122.10      152.16     30.08 o 
   2   2 -19      214.01      212.49     22.97 o 
   4   2 -19       12.52       34.54     20.90 o 
   6   2 -19      131.25      115.99     23.25 o 
   1   3 -19      102.32      106.99     23.48 o 
   3   3 -19      231.45      195.10     20.08 o 
   5   3 -19       41.11       38.41     19.97 o 
   0   4 -19       82.79       96.23     30.36 o 
   2   4 -19      177.80      155.74     30.04 o 
   1   1 -18       44.04       49.07     21.82 o 
   3   1 -18       37.06       49.98     21.48 o 
   5   1 -18      200.27      147.45     26.20 o 
   7   1 -18       52.52       96.80     25.42 o 
   9   1 -18        1.51       11.42     21.44 o 
   0   2 -18       78.51       94.10     29.10 o 
   2   2 -18      553.33      538.23     39.00 o 
   4   2 -18      453.92      450.82     21.55 o 
   6   2 -18      247.93      238.89     22.02 o 
   8   2 -18      289.91      241.39     23.42 o 
   1   3 -18      303.83      312.45     21.23 o 
   3   3 -18      417.87      380.12     20.40 o 
   5   3 -18      208.18      193.06     20.30 o 
   7   3 -18      287.35      214.23     18.37 o 
   0   4 -18       38.28       63.84     26.00 o 
   2   4 -18       59.38       32.70     19.51 o 
   4   4 -18      246.12      184.80     26.20 o 
   6   4 -18        6.69       26.24     19.59 o 
   1   5 -18      131.96       99.68     17.18 o 
   3   5 -18      182.49      154.89     19.44 o 
   1   1 -17       51.30       62.05     19.15 o 
   3   1 -17      135.97      161.79     21.43 o 
   5   1 -17       23.08       42.15     22.38 o 
   7   1 -17      101.95       77.27     20.69 o 
   9   1 -17       47.44       25.87     25.20 o 
   0   2 -17      454.38      425.89     31.31 o 
   2   2 -17      464.98      462.86     20.61 o 
   4   2 -17      369.93      358.02     20.98 o 
   6   2 -17      352.30      355.68     21.50 o 
   8   2 -17       98.29       88.00     21.16 o 
  10   2 -17      134.47      116.61     19.49 o 
   1   3 -17       60.28       73.61     26.51 o 
   3   3 -17      195.26      240.74     17.32 o 
   5   3 -17      238.98      223.68     17.47 o 
   7   3 -17       60.63       42.42     17.97 o 
   9   3 -17      107.78       79.73     20.95 o 
   0   4 -17      307.76      295.22     26.62 o 
   2   4 -17      460.11      463.66     35.72 o 
   4   4 -17      437.34      453.75     20.69 o 
   6   4 -17      132.93      119.25     31.41 o 
   8   4 -17      305.56      236.82     21.02 o 
   1   5 -17       31.60       40.75     16.56 o 
   3   5 -17      126.24      107.00     18.60 o 
   5   5 -17       94.38      106.89     38.36 o 
   0   6 -17      460.22      417.68     28.28 o 
   2   6 -17      374.39      331.11     22.08 o 
   0   0 -16     1859.32     2018.72     39.70 o 
   2   0 -16     1405.68     1546.25     35.12 o 
   4   0 -16      325.00      321.35     26.25 o 
   6   0 -16      469.88      495.34     26.57 o 
   1   1 -16       88.10       96.17     20.21 o 
   3   1 -16      180.14      186.21     22.19 o 
   5   1 -16       79.44       67.79     21.76 o 
   7   1 -16       63.42       57.16     20.98 o 
   9   1 -16       22.97       30.91     19.71 o 
  11   1 -16       34.76       22.89     25.22 o 
   0   2 -16      342.76      331.44     26.45 o 
   2   2 -16     1185.02     1198.62     25.37 o 
   4   2 -16      294.20      311.81     19.80 o 
   6   2 -16      498.37      526.72     21.30 o 
   8   2 -16      244.51      218.96     18.78 o 
  10   2 -16      321.28      275.30     33.81 o 
   1   3 -16      471.32      465.32     20.84 o 
   3   3 -16      445.93      463.89     31.58 o 
   5   3 -16      156.03      162.92     19.09 o 
   7   3 -16      269.29      275.46     17.49 o 
   9   3 -16      166.49      116.58     17.17 o 
   0   4 -16      271.24      305.82     27.10 o 
   2   4 -16       97.98      104.27     16.21 o 
   4   4 -16      104.68       96.80     26.20 o 
   6   4 -16       31.36       52.98     17.77 o 
   8   4 -16       51.78       52.61     16.47 o 
   1   5 -16      256.68      254.45     26.07 o 
   3   5 -16      348.11      389.95     17.67 o 
   5   5 -16      475.32      418.41     21.88 o 
   7   5 -16      179.45      165.73     19.04 o 
   0   6 -16       17.15       37.32     26.20 o 
   2   6 -16       24.62       26.85     24.23 o 
   4   6 -16       82.98       85.97     17.98 o 
   6   6 -16       48.60       31.55     40.32 o 
   1   7 -16      162.70      149.61     19.31 o 
   1   1 -15     2340.55     2468.94     27.58 o 
   3   1 -15     1535.75     1583.45     24.48 o 
   5   1 -15      379.31      447.32     21.87 o 
   7   1 -15      853.26      949.89     24.24 o 
   9   1 -15      555.25      562.31     20.81 o 
  11   1 -15      734.82      643.02     38.86 o 
   0   2 -15      337.90      355.49     27.70 o 
   2   2 -15      156.29      158.26     18.17 o 
   4   2 -15      116.04       82.15     20.06 o 
   6   2 -15      165.36      187.21     20.68 o 
   8   2 -15       52.69       54.34     20.81 o 
  10   2 -15      109.39      103.37     22.91 o 
  12   2 -15       77.54       64.27     19.64 o 
   1   3 -15      264.90      282.88     18.70 o 
   3   3 -15      191.22      206.77     18.23 o 
   5   3 -15      234.25      252.76     19.51 o 
   7   3 -15      125.24      149.34     19.07 o 
   9   3 -15       98.72      129.17     18.71 o 
  11   3 -15       71.75       54.18     19.34 o 
   0   4 -15       38.42       95.70     25.65 o 
   2   4 -15      107.70      130.76     18.55 o 
   4   4 -15      392.29      451.94     19.13 o 
   6   4 -15      248.52      243.17     18.11 o 
   8   4 -15      118.59      141.38     29.73 o 
  10   4 -15       34.81       77.39     22.67 o 
   1   5 -15       27.49       28.16     18.35 o 
   3   5 -15       56.16      114.81     18.41 o 
   5   5 -15        7.58       11.48     16.12 o 
   7   5 -15        2.73       26.09     23.38 o 
   9   5 -15       41.11       30.90     18.34 o 
   0   6 -15       49.97      121.58     25.85 o 
   2   6 -15       36.12       37.08     16.21 o 
   4   6 -15      279.56      265.19     17.31 o 
   6   6 -15      290.66      259.79     29.82 o 
   1   7 -15      119.86      125.48     18.36 o 
   3   7 -15      151.14      144.77     46.49 o 
   5   7 -15      307.30      219.51     16.06 o 
   0   0 -14     3188.96     3274.31     43.33 o 
   2   0 -14     1251.23     1247.09     27.48 o 
   4   0 -14      198.69      156.29     25.57 o 
   6   0 -14       39.77       44.08     25.32 o 
   8   0 -14      131.25       92.97     24.60 o 
  12   0 -14      335.24      328.95     40.79 o 
   1   1 -14      657.79      685.79     23.27 o 
   3   1 -14      242.39      258.19     21.04 o 
   5   1 -14      259.74      255.50     18.55 o 
   7   1 -14      128.46      149.78     21.13 o 
   9   1 -14      132.75      142.47     17.79 o 
  11   1 -14      178.05      174.98     17.88 o 
  13   1 -14       24.20       20.19     23.76 o 
   0   2 -14     1124.12     1157.52     34.06 o 
   2   2 -14      469.39      459.82     18.53 o 
   4   2 -14      550.42      571.46     20.78 o 
   6   2 -14      395.78      406.36     20.89 o 
   8   2 -14      329.25      334.54     28.08 o 
  10   2 -14      257.39      217.56     27.71 o 
  12   2 -14      196.64      165.18     16.88 o 
   1   3 -14     1608.09     1685.12     22.30 o 
   3   3 -14     1394.81     1432.00     32.39 o 
   5   3 -14     1253.69     1260.66     46.85 o 
   7   3 -14      798.51      805.24     19.54 o 
   9   3 -14      474.01      500.11     17.93 o 
  11   3 -14      329.22      275.43     36.98 o 
   0   4 -14       60.44       41.70     25.92 o 
   2   4 -14        2.62        4.77     18.23 o 
   4   4 -14       10.36        6.81     32.42 o 
   6   4 -14       55.80       64.45     15.99 o 
   8   4 -14       13.54       14.46     15.63 o 
  10   4 -14       11.29       20.19     21.01 o 
   1   5 -14      799.13      857.84     20.55 o 
   3   5 -14     1321.32     1336.09     19.34 o 
   5   5 -14     2216.97     2235.84     28.78 o 
   7   5 -14      965.66      929.87     18.47 o 
   9   5 -14      243.99      227.36     16.74 o 
   0   6 -14      293.29      272.11     22.42 o 
   2   6 -14       68.66       62.43     18.38 o 
   4   6 -14       37.08       50.81     15.64 o 
   6   6 -14        9.74       18.08     15.43 o 
   8   6 -14       79.60       75.06     16.96 o 
   1   7 -14      176.33      150.70     15.27 o 
   3   7 -14      192.98      212.87     15.38 o 
   5   7 -14      379.29      376.36     22.02 o 
   0   8 -14       62.92       89.37     27.35 o 
   2   8 -14       14.56       21.08     15.48 o 
   1   1 -13     4560.52     4451.30     56.47 o 
   3   1 -13      877.54      888.69     22.64 o 
   5   1 -13     1029.22      972.54     34.71 o 
   7   1 -13      478.71      537.11     18.68 o 
   9   1 -13     1233.65     1209.57     20.27 o 
  11   1 -13      929.42      915.10     21.87 o 
  13   1 -13      267.52      241.09     22.87 o 
   0   2 -13      255.38      287.21     28.08 o 
   2   2 -13      267.71      273.47     21.42 o 
   4   2 -13       51.38       77.75     17.63 o 
   6   2 -13       65.18       67.99     16.98 o 
   8   2 -13       25.41       41.54     17.90 o 
  10   2 -13       50.06       34.69     24.70 o 
  12   2 -13       26.62       37.12     15.04 o 
   1   3 -13      539.82      544.10     18.41 o 
   3   3 -13      262.85      279.36     19.07 o 
   5   3 -13      711.58      725.22     19.63 o 
   7   3 -13      219.25      263.48     16.62 o 
   9   3 -13      100.97      117.56     16.69 o 
  11   3 -13      196.46      182.02     15.80 o 
  13   3 -13       24.72       35.90     14.15 o 
   0   4 -13      358.44      378.40     22.24 o 
   2   4 -13      573.78      627.21     23.96 o 
   4   4 -13      773.09      779.29     17.57 o 
   6   4 -13     1521.21     1571.84     62.88 o 
   8   4 -13      140.96      158.40     17.67 o 
  10   4 -13      244.97      245.56     16.03 o 
  12   4 -13       91.41       52.99     16.36 o 
   1   5 -13       71.61       82.25     18.63 o 
   3   5 -13      128.27      129.09     21.62 o 
   5   5 -13       10.20       10.43     18.77 o 
   7   5 -13       17.77        9.69     17.55 o 
   9   5 -13      104.37       87.97     24.58 o 
  11   5 -13        9.59       47.63     17.83 o 
   0   6 -13      335.47      334.62     21.72 o 
   2   6 -13      139.83      147.83     16.26 o 
   4   6 -13      549.98      609.08     35.59 o 
   6   6 -13      445.75      465.41     18.73 o 
   8   6 -13      132.49      138.33     27.55 o 
  10   6 -13       44.13       45.54     16.33 o 
   1   7 -13       79.61      106.91     16.68 o 
   3   7 -13      283.48      287.00     23.27 o 
   5   7 -13      348.11      343.95     19.39 o 
   7   7 -13      148.42      112.07     18.05 o 
   0   8 -13      104.58       97.23     20.86 o 
   2   8 -13      205.11      224.54     17.22 o 
   4   8 -13      119.70      108.97     15.42 o 
   0   0 -12     7906.96     7909.31     58.48 o 
   2   0 -12     4755.20     4777.57     37.46 o 
   4   0 -12     1797.44     1790.77     35.68 o 
   6   0 -12     1139.29     1174.33     25.43 o 
   8   0 -12     1683.49     1703.86     38.24 o 
  10   0 -12     1642.08     1756.59     33.28 o 
  12   0 -12      797.62      858.77     25.86 o 
  14   0 -12      143.33      158.61     22.25 o 
   1   1 -12      506.63      513.34     24.43 o 
   3   1 -12      635.76      636.68     22.62 o 
   5   1 -12       26.55       48.35     21.34 o 
   7   1 -12      366.09      373.25     19.16 o 
   9   1 -12      131.93      131.76     17.45 o 
  11   1 -12      171.64      182.82     13.30 o 
  13   1 -12       45.15       42.26     12.28 o 
   0   2 -12     4655.17     4601.87     41.98 o 
   2   2 -12      188.83      226.27     20.42 o 
   4   2 -12      844.08      809.30     26.19 o 
   6   2 -12      261.59      311.86     23.59 o 
   8   2 -12      272.93      343.29     22.63 o 
  10   2 -12      447.00      432.49     22.69 o 
  12   2 -12      282.65      265.39     14.40 o 
  14   2 -12        9.99        3.82     13.40 o 
   1   3 -12        9.50       30.05     17.64 o 
   3   3 -12      122.93      115.80     18.75 o 
   5   3 -12      163.62      196.02     17.14 o 
   7   3 -12      207.25      218.37     19.53 o 
   9   3 -12       10.50       21.28     16.99 o 
  11   3 -12       82.82       64.49     30.53 o 
  13   3 -12        3.74       28.37     19.59 o 
   0   4 -12     1442.46     1530.77     32.69 o 
   2   4 -12      350.42      357.47     19.87 o 
   4   4 -12      209.79      227.35     16.69 o 
   6   4 -12      777.00      784.59     64.83 o 
   8   4 -12       35.87       36.56     16.49 o 
  10   4 -12      202.20      203.36     16.25 o 
  12   4 -12       76.28       65.97     27.40 o 
   1   5 -12      320.82      301.68     15.41 o 
   3   5 -12      525.48      500.48     19.10 o 
   5   5 -12     1358.94     1363.96     39.55 o 
   7   5 -12      715.37      725.79     17.48 o 
   9   5 -12       64.34       56.43     17.43 o 
  11   5 -12      326.71      292.47     59.13 o 
   0   6 -12      307.81      302.41     26.17 o 
   2   6 -12      173.66      211.58     18.17 o 
   4   6 -12      135.24      128.30     15.78 o 
   6   6 -12      266.19      225.28     18.37 o 
   8   6 -12       15.86       15.23     15.50 o 
  10   6 -12       55.33       19.89     18.25 o 
   1   7 -12       17.36       21.53     23.33 o 
   3   7 -12       99.46       96.71     16.43 o 
   5   7 -12      158.42      143.72     17.38 o 
   7   7 -12       83.06       92.02     15.93 o 
   9   7 -12       29.49       50.02     17.82 o 
   0   8 -12      160.97      120.00     22.72 o 
   2   8 -12      250.68      226.86     15.22 o 
   4   8 -12      287.85      245.16     17.01 o 
   6   8 -12       99.06       34.89     18.52 o 
   1   1 -11     1499.83     1505.07     47.48 o 
   3   1 -11      324.22      301.43     19.44 o 
   5   1 -11      383.78      439.22     22.80 o 
   7   1 -11      303.41      276.87     18.40 o 
   9   1 -11      486.43      483.37     14.50 o 
  11   1 -11      505.18      522.92     14.16 o 
  13   1 -11      188.63      187.14     12.34 o 
  15   1 -11       66.10       46.64     14.55 o 
   0   2 -11     3744.55     3729.68     39.92 o 
   2   2 -11     2119.02     2211.63     34.73 o 
   4   2 -11     1753.31     1742.70     21.89 o 
   6   2 -11     1285.81     1351.11     20.58 o 
   8   2 -11     1128.89     1196.20     20.76 o 
  10   2 -11      391.97      398.82     17.36 o 
  12   2 -11      280.60      293.28     12.81 o 
  14   2 -11      178.77      164.54     12.43 o 
   1   3 -11     2723.16     2725.90     24.21 o 
   3   3 -11        3.52       11.54     17.15 o 
   5   3 -11      425.00      413.86     16.72 o 
   7   3 -11       66.52      101.67     24.07 o 
   9   3 -11      591.00      573.69     18.48 o 
  11   3 -11      620.22      541.95     47.71 o 
  13   3 -11       58.90       56.82     11.77 o 
   0   4 -11     5166.93     5242.16     41.28 o 
   2   4 -11     3331.79     3232.19    123.59 o 
   4   4 -11     3940.03     4037.88     24.48 o 
   6   4 -11     3622.63     3703.89    105.96 o 
   8   4 -11     1389.40     1482.98     64.22 o 
  10   4 -11     1079.99     1058.38     17.90 o 
  12   4 -11      617.25      545.11     30.47 o 
  14   4 -11      233.95      157.90     35.50 o 
   1   5 -11        2.87        7.94     16.72 o 
   3   5 -11      150.02      149.71     16.61 o 
   5   5 -11      118.03      128.45     16.10 o 
   7   5 -11      125.99      117.61     18.99 o 
   9   5 -11        1.40        3.93     15.14 o 
  11   5 -11       12.55       17.40     17.61 o 
  13   5 -11        5.48       -6.11     24.80 o 
   0   6 -11      882.21      879.56     23.82 o 
   2   6 -11      726.03      757.24     27.49 o 
   4   6 -11      967.52     1046.18     17.80 o 
   6   6 -11      762.92      823.58     17.25 o 
   8   6 -11      380.18      392.24     24.91 o 
  10   6 -11      186.29      179.36     39.27 o 
   1   7 -11       43.21       43.42     14.76 o 
   3   7 -11        2.76       12.12     16.06 o 
   5   7 -11       45.75       60.43     15.66 o 
   7   7 -11       14.44        6.05     19.35 o 
   9   7 -11        5.09        5.69     14.18 o 
   0   8 -11      218.66      273.06     26.17 o 
   2   8 -11      204.87      196.57     28.87 o 
   4   8 -11      190.32      191.59     16.81 o 
   6   8 -11      172.22      182.92     25.99 o 
   1   9 -11       65.18       55.72     16.31 o 
   3   9 -11      175.88      134.23     15.45 o 
   0   0 -10     2084.88     2107.14     43.16 o 
   2   0 -10     5614.90     5368.98     37.73 o 
   4   0 -10     3435.20     3578.31     37.56 o 
   6   0 -10     2564.47     2459.84     25.64 o 
   8   0 -10     1920.11     1922.28     23.64 o 
  10   0 -10      721.87      784.73     18.30 o 
  12   0 -10      550.71      571.21     21.75 o 
  14   0 -10      521.46      473.87     21.70 o 
  16   0 -10      201.72      156.24     26.00 o 
   1   1 -10       13.68       15.01     22.63 o 
   3   1 -10      945.76     1014.35     32.95 o 
   5   1 -10     1161.63     1100.50     21.06 o 
   7   1 -10      456.72      468.58     19.16 o 
   9   1 -10      102.69      118.83     12.78 o 
  11   1 -10       35.75       50.65     11.45 o 
  13   1 -10       89.58       98.42     12.29 o 
  15   1 -10       66.11       52.94     14.15 o 
   0   2 -10     1423.66     1390.51     35.22 o 
   2   2 -10     2506.50     2425.10     26.27 o 
   4   2 -10     2449.91     2462.43     25.23 o 
   6   2 -10     2584.26     2581.23     56.10 o 
   8   2 -10      636.48      662.81     25.42 o 
  10   2 -10      874.31      898.99     17.03 o 
  12   2 -10      212.37      225.79     12.46 o 
  14   2 -10      232.78      209.07     11.83 o 
   1   3 -10      378.28      383.34     17.92 o 
   3   3 -10      420.87      463.97     21.16 o 
   5   3 -10      780.43      747.31     20.70 o 
   7   3 -10      497.58      492.71     17.18 o 
   9   3 -10      351.14      407.65     22.34 o 
  11   3 -10      118.40      123.67     13.71 o 
  13   3 -10      136.78      105.84     17.08 o 
  15   3 -10      107.84       63.84     11.79 o 
   0   4 -10     4893.55     4686.33     39.62 o 
   2   4 -10      186.74      192.54     18.12 o 
   4   4 -10      209.57      193.72     17.35 o 
   6   4 -10      304.14      341.17     17.13 o 
   8   4 -10      264.43      278.05     23.43 o 
  10   4 -10      499.36      483.25     15.45 o 
  12   4 -10      286.13      283.05     16.41 o 
  14   4 -10        8.36       13.08     12.50 o 
   1   5 -10     1373.48     1362.40     19.53 o 
   3   5 -10      308.94      310.09     17.60 o 
   5   5 -10      942.34      900.92     21.06 o 
   7   5 -10      225.62      261.05     14.71 o 
   9   5 -10      336.91      330.05     15.10 o 
  11   5 -10      300.33      296.19     14.92 o 
  13   5 -10       85.81       89.14     15.05 o 
   0   6 -10      409.67      378.13     26.45 o 
   2   6 -10       22.12       67.94     16.09 o 
   4   6 -10      132.14      119.22     36.49 o 
   6   6 -10       73.11       72.35     15.28 o 
   8   6 -10       59.86       71.07     14.13 o 
  10   6 -10       39.80       37.22     15.65 o 
  12   6 -10       53.36       33.08     15.06 o 
   1   7 -10      315.74      333.89     20.95 o 
   3   7 -10      531.22      534.94     18.41 o 
   5   7 -10      543.38      537.93     15.73 o 
   7   7 -10      284.47      308.29     14.43 o 
   9   7 -10      211.89      174.46     14.57 o 
  11   7 -10       44.02       58.93     35.54 o 
   0   8 -10      171.08      236.89     25.82 o 
   2   8 -10      458.18      481.18     15.78 o 
   4   8 -10      223.69      280.02     30.68 o 
   6   8 -10      208.61      229.77     18.06 o 
   8   8 -10      189.49      180.42     14.18 o 
   1   9 -10       84.13       62.12     18.54 o 
   3   9 -10       24.58       46.98     16.01 o 
   5   9 -10      212.33      170.53     15.54 o 
   1   1  -9     2133.26     1995.09     27.03 o 
   3   1  -9     5953.11     5922.33     58.18 o 
   5   1  -9     3902.77     3788.45     58.92 o 
   7   1  -9     2952.50     2914.60     22.70 o 
   9   1  -9      780.05      803.06     13.80 o 
  11   1  -9      554.89      613.01     12.46 o 
  13   1  -9      529.67      554.88     12.58 o 
  15   1  -9      363.20      381.45     15.32 o 
   0   2  -9      884.38      864.20     32.84 o 
   2   2  -9      569.93      556.71     22.51 o 
   4   2  -9     1366.37     1358.55     25.14 o 
   6   2  -9      981.28      925.25     39.94 o 
   8   2  -9      782.83      796.61     16.70 o 
  10   2  -9       65.85       92.95     13.58 o 
  12   2  -9       82.29      100.34     11.84 o 
  14   2  -9      233.35      239.31     11.89 o 
  16   2  -9      136.76      106.80     13.48 o 
   1   3  -9     5005.14     5086.08     28.41 o 
   3   3  -9     1301.28     1238.93     22.31 o 
   5   3  -9     1603.42     1651.36     20.59 o 
   7   3  -9      998.51      982.45     30.84 o 
   9   3  -9      673.85      705.57     15.89 o 
  11   3  -9     1174.64     1197.53     20.36 o 
  13   3  -9      110.93      110.64     12.02 o 
  15   3  -9      151.10       97.63     18.22 o 
   0   4  -9     2261.77     2299.52     34.94 o 
   2   4  -9      154.28      153.13     18.26 o 
   4   4  -9      282.04      264.86     17.33 o 
   6   4  -9       90.34      128.03     17.50 o 
   8   4  -9      221.97      253.82     16.17 o 
  10   4  -9      373.51      387.61     15.97 o 
  12   4  -9      289.33      317.43     14.47 o 
  14   4  -9       23.62       15.07     11.97 o 
   1   5  -9      110.37      113.65     16.18 o 
   3   5  -9      601.24      600.22     16.60 o 
   5   5  -9      217.44      246.45     17.43 o 
   7   5  -9      252.24      246.89     14.79 o 
   9   5  -9       36.46       43.24     12.44 o 
  11   5  -9        7.10       21.59     12.76 o 
  13   5  -9       25.06       21.39     15.29 o 
   0   6  -9     1106.99     1063.47     25.37 o 
   2   6  -9     1392.56     1364.95     27.05 o 
   4   6  -9      363.90      369.07     14.73 o 
   6   6  -9      271.06      276.44     13.69 o 
   8   6  -9      617.63      608.76     16.29 o 
  10   6  -9      523.20      493.23     17.14 o 
  12   6  -9      305.98      249.38     14.71 o 
   1   7  -9      697.96      717.07     17.86 o 
   3   7  -9      348.39      360.01     16.69 o 
   5   7  -9      166.57      173.31     14.96 o 
   7   7  -9      208.55      209.05     14.52 o 
   9   7  -9      149.80      144.79     14.49 o 
  11   7  -9      210.77      154.08     13.30 o 
   0   8  -9       68.90      121.83     25.62 o 
   2   8  -9       21.62        6.97     14.66 o 
   4   8  -9      383.02      336.48     15.20 o 
   6   8  -9      240.74      217.79     13.50 o 
   8   8  -9      123.55       97.28     14.10 o 
   1   9  -9      400.91      379.11     19.22 o 
   3   9  -9      653.50      637.13     19.37 o 
   5   9  -9      349.53      337.34     16.78 o 
   0   0  -8     2966.65     3161.92     46.06 o 
   2   0  -8     3488.88     3532.66     77.34 o 
   4   0  -8     4674.06     4649.09    105.31 o 
   6   0  -8     3023.57     3037.43     34.56 o 
   8   0  -8     1366.87     1345.43     19.65 o 
  10   0  -8     1038.44     1029.17     18.93 o 
  12   0  -8       68.49       73.70     18.76 o 
  14   0  -8      502.13      509.12     48.35 o 
  16   0  -8      188.08      176.02     18.34 o 
   1   1  -8       10.85       35.14     22.88 o 
   3   1  -8      636.10      618.89     24.59 o 
   5   1  -8     1002.98      955.89     20.76 o 
   7   1  -8      199.47      193.08     14.95 o 
   9   1  -8      254.50      271.93     13.20 o 
  11   1  -8      230.02      256.49     12.56 o 
  13   1  -8      174.36      174.70     11.62 o 
  15   1  -8       57.71       66.14     12.72 o 
   0   2  -8     1880.67     1827.07     37.17 o 
   2   2  -8     2615.22     2608.86     25.12 o 
   4   2  -8      568.84      571.59     19.65 o 
   6   2  -8     1803.16     1755.10     44.28 o 
   8   2  -8      220.46      213.36     15.55 o 
  10   2  -8      614.26      618.07     16.74 o 
  12   2  -8      224.08      221.82     11.99 o 
  14   2  -8      205.74      199.43     12.68 o 
  16   2  -8       98.41       93.10     15.40 o 
   1   3  -8     5599.79     5525.04     54.73 o 
   3   3  -8     4348.50     4272.12     28.39 o 
   5   3  -8     2842.17     2877.72     25.05 o 
   7   3  -8     2132.61     2096.25     19.69 o 
   9   3  -8     1428.88     1485.76     23.89 o 
  11   3  -8      776.34      810.96     26.47 o 
  13   3  -8      394.62      399.50     23.84 o 
  15   3  -8      206.40      204.90     16.63 o 
   0   4  -8      785.05      778.82     27.33 o 
   2   4  -8      228.04      194.78     45.53 o 
   4   4  -8      225.52      245.25     15.28 o 
   6   4  -8       12.12       25.71     15.22 o 
   8   4  -8      177.77      168.92     15.58 o 
  10   4  -8      161.73      165.29     13.27 o 
  12   4  -8       90.81      104.68     15.34 o 
  14   4  -8        7.48       21.20     11.75 o 
   1   5  -8     4155.23     4122.02     29.86 o 
   3   5  -8     1243.16     1220.81     17.73 o 
   5   5  -8      321.38      302.34     15.23 o 
   7   5  -8      605.36      631.94     16.47 o 
   9   5  -8      972.93     1042.08     17.04 o 
  11   5  -8      820.36      818.42     16.69 o 
  13   5  -8      168.77      170.52     13.04 o 
   0   6  -8      654.34      654.84     24.30 o 
   2   6  -8      258.29      214.25     30.78 o 
   4   6  -8       64.65       82.50     15.51 o 
   6   6  -8       29.99       41.86     14.04 o 
   8   6  -8       86.18       89.44     14.59 o 
  10   6  -8       60.10       60.19     12.45 o 
  12   6  -8       51.34       51.52     12.67 o 
   1   7  -8     1218.21     1193.48     34.64 o 
   3   7  -8     1645.57     1598.00     25.41 o 
   5   7  -8      305.28      353.90     13.83 o 
   7   7  -8      721.41      687.22     18.40 o 
   9   7  -8      584.70      585.92     14.86 o 
  11   7  -8      236.71      219.43     13.67 o 
   0   8  -8      136.39      128.96     26.17 o 
   2   8  -8      109.34      116.43     18.40 o 
   4   8  -8      104.87       88.85     13.74 o 
   6   8  -8       11.18       14.29     13.15 o 
   8   8  -8       65.61       56.93     13.05 o 
  10   8  -8       52.83       52.89     14.13 o 
   1   9  -8       55.73       69.64     36.57 o 
   3   9  -8       35.00       23.17     13.70 o 
   5   9  -8       62.65       49.30     13.75 o 
   7   9  -8       22.36       51.95     13.31 o 
   0  10  -8       10.14       10.17     21.46 o 
   2  10  -8       23.98       41.93     17.00 o 
   1   1  -7      620.04      531.14     35.29 o 
   3   1  -7    11288.01    11104.77    170.08 o 
   5   1  -7     8059.41     7904.11     36.39 o 
   7   1  -7     3730.67     3754.31     38.39 o 
   9   1  -7     1684.52     1726.80     22.70 o 
  11   1  -7      114.02      138.03     12.20 o 
  13   1  -7     1315.64     1389.48     28.70 o 
  15   1  -7      465.99      484.88     15.58 o 
  17   1  -7      263.66      215.50     15.08 o 
   0   2  -7     1600.01     1493.35     38.60 o 
   2   2  -7     3614.54     3487.65     29.60 o 
   4   2  -7     4311.38     4315.20     59.29 o 
   6   2  -7     2689.44     2568.15     25.64 o 
   8   2  -7     1687.99     1735.85     33.76 o 
  10   2  -7      352.90      387.39     16.26 o 
  12   2  -7      252.97      290.26     12.52 o 
  14   2  -7      483.97      481.38     14.37 o 
  16   2  -7      137.94      121.37     15.01 o 
   1   3  -7     1652.37     1602.94     22.73 o 
   3   3  -7     1475.79     1428.06     41.31 o 
   5   3  -7      971.08      981.66     17.08 o 
   7   3  -7      625.40      610.67     15.31 o 
   9   3  -7      543.34      580.02     15.62 o 
  11   3  -7      320.68      328.27     18.57 o 
  13   3  -7      238.82      264.43     11.95 o 
  15   3  -7       73.97       89.78     12.81 o 
   0   4  -7     4616.17     4354.69     35.52 o 
   2   4  -7     4127.02     4304.33     27.22 o 
   4   4  -7     1252.66     1227.65     22.31 o 
   6   4  -7      944.79      939.15     15.73 o 
   8   4  -7     1107.53     1123.13     15.55 o 
  10   4  -7     1199.01     1248.40     17.31 o 
  12   4  -7      495.41      516.67     17.59 o 
  14   4  -7      149.38      154.99     25.76 o 
   1   5  -7      677.90      669.10     17.95 o 
   3   5  -7       73.29      121.78     19.50 o 
   5   5  -7      427.96      423.90     18.43 o 
   7   5  -7        2.23       19.60     13.44 o 
   9   5  -7       72.67       65.18     13.74 o 
  11   5  -7      116.02      127.97     13.66 o 
  13   5  -7        9.66       13.28     13.06 o 
  15   5  -7        3.37        2.85     12.07 o 
   0   6  -7     2552.36     2426.46     29.18 o 
   2   6  -7     3432.02     3606.40     25.28 o 
   4   6  -7      643.64      648.19     15.47 o 
   6   6  -7      337.29      359.32     25.67 o 
   8   6  -7      878.85      891.96     17.76 o 
  10   6  -7      943.15      985.11     21.78 o 
  12   6  -7      371.88      357.43     14.45 o 
  14   6  -7      125.96       97.66     30.21 o 
   1   7  -7     1096.68     1094.23     16.74 o 
   3   7  -7      203.23      185.07     14.58 o 
   5   7  -7      100.28      110.91     12.48 o 
   7   7  -7      192.36      218.05     15.06 o 
   9   7  -7      220.06      203.46     13.95 o 
  11   7  -7      411.41      371.89     15.82 o 
   0   8  -7      101.17      135.93     26.67 o 
   2   8  -7      307.05      326.22     24.69 o 
   4   8  -7       89.04      104.57     13.76 o 
   6   8  -7       96.15      119.44     12.44 o 
   8   8  -7      140.78      121.77     13.77 o 
  10   8  -7       45.92       33.82     13.90 o 
   1   9  -7      140.54      108.38     16.62 o 
   3   9  -7      279.02      262.15     13.15 o 
   5   9  -7      158.38      179.13     13.98 o 
   7   9  -7      173.59      141.45     18.59 o 
   0  10  -7      112.77      125.51     27.28 o 
   2  10  -7       73.86       85.24     13.77 o 
   4  10  -7       43.44       58.30     21.56 o 
   0   0  -6     1094.38     1208.27     51.35 o 
   2   0  -6      880.48      749.15     30.71 o 
   4   0  -6    22171.51    21545.21     74.44 o 
   6   0  -6     3573.26     3624.87     35.54 o 
   8   0  -6     4616.98     4474.09     76.68 o 
  10   0  -6       36.33       43.11     20.17 o 
  12   0  -6      123.28      154.96     24.65 o 
  14   0  -6     1142.84     1148.78     29.35 o 
  16   0  -6      187.55      188.18     22.30 o 
   1   1  -6      105.99      117.16     27.16 o 
   3   1  -6     1267.71     1355.70     25.22 o 
   5   1  -6     1084.55     1040.97     19.10 o 
   7   1  -6      302.27      325.82     17.68 o 
   9   1  -6      282.85      267.04     14.29 o 
  11   1  -6      372.21      356.26     12.77 o 
  13   1  -6      253.34      263.58     12.03 o 
  15   1  -6       68.79       90.74     14.23 o 
  17   1  -6       30.62       37.31     14.92 o 
   0   2  -6     6008.71     5877.82     50.72 o 
   2   2  -6     4391.30     4222.45     42.33 o 
   4   2  -6    13277.78    13286.41     40.72 o 
   6   2  -6     3082.44     2781.27     56.67 o 
   8   2  -6     4237.81     4284.94     46.39 o 
  10   2  -6      544.65      533.60     15.37 o 
  12   2  -6      717.26      749.02     34.54 o 
  14   2  -6      521.54      541.43     20.18 o 
  16   2  -6      215.61      211.93     15.14 o 
   1   3  -6      741.23      726.11     24.40 o 
   3   3  -6      962.39      982.15     19.22 o 
   5   3  -6     1137.36     1176.31     17.42 o 
   7   3  -6      469.92      483.50     17.53 o 
   9   3  -6      397.73      400.60     17.16 o 
  11   3  -6      131.63      152.51     15.17 o 
  13   3  -6      209.13      208.31     11.81 o 
  15   3  -6       72.87       66.62     15.20 o 
   0   4  -6      614.59      552.10     25.85 o 
   2   4  -6     1660.92     1640.20     20.65 o 
   4   4  -6      565.17      524.20     16.21 o 
   6   4  -6      259.91      243.74     14.36 o 
   8   4  -6      481.36      520.68     14.77 o 
  10   4  -6      157.15      210.30     14.07 o 
  12   4  -6      135.61      158.32     12.63 o 
  14   4  -6      118.30      134.03     11.55 o 
  16   4  -6       14.26        2.84     10.63 o 
   1   5  -6     1648.83     1690.47     18.36 o 
   3   5  -6      360.65      347.95     15.03 o 
   5   5  -6      326.78      320.90     15.38 o 
   7   5  -6      228.29      242.95     18.01 o 
   9   5  -6      425.83      441.28     13.81 o 
  11   5  -6      852.25      864.34     42.11 o 
  13   5  -6       92.62       86.31     12.61 o 
  15   5  -6       37.88       16.25     13.14 o 
   0   6  -6     2092.58     2067.22     23.10 o 
   2   6  -6      639.02      656.60     15.89 o 
   4   6  -6       31.31       48.49     14.14 o 
   6   6  -6      221.42      216.58     14.27 o 
   8   6  -6       23.78       52.95     13.55 o 
  10   6  -6      425.44      421.38     14.22 o 
  12   6  -6      126.97      140.77     13.62 o 
  14   6  -6       11.39       22.24     13.72 o 
   1   7  -6      501.57      504.34     15.86 o 
   3   7  -6      682.59      676.03     14.49 o 
   5   7  -6       41.83       37.52     14.64 o 
   7   7  -6      335.24      335.94     18.94 o 
   9   7  -6      269.60      299.93     14.43 o 
  11   7  -6      196.15      179.33     13.09 o 
  13   7  -6       88.17       74.02     13.16 o 
   0   8  -6      886.73      931.39     42.63 o 
   2   8  -6      661.38      709.04     15.44 o 
   4   8  -6      393.40      381.90     13.44 o 
   6   8  -6      313.39      337.59     13.20 o 
   8   8  -6      219.48      226.55     13.41 o 
  10   8  -6      179.32      156.21     14.00 o 
   1   9  -6      151.89      151.00     16.46 o 
   3   9  -6      156.46      164.54     26.37 o 
   5   9  -6       15.45        9.20     18.58 o 
   7   9  -6       71.39       45.03     12.35 o 
   0  10  -6      335.26      356.96     22.54 o 
   2  10  -6      359.91      341.55     15.89 o 
   4  10  -6      492.51      516.60     14.66 o 
   1   1  -5     2536.36     2661.36     35.39 o 
   3   1  -5     6019.53     5816.04     84.69 o 
   5   1  -5     6180.82     6148.54     38.93 o 
   7   1  -5     1981.14     1913.82     32.35 o 
   9   1  -5     1130.89     1150.08     17.48 o 
  11   1  -5      118.23      135.40     12.90 o 
  13   1  -5      873.30      925.28     15.43 o 
  15   1  -5      289.21      310.60     13.74 o 
  17   1  -5      207.76      182.81     15.35 o 
   0   2  -5     5505.29     5377.31     46.79 o 
   2   2  -5     1588.92     1627.18     23.86 o 
   4   2  -5     8414.67     8366.83     38.32 o 
   6   2  -5     1393.21     1266.17     26.99 o 
   8   2  -5     1739.21     1683.78     19.39 o 
  10   2  -5      689.03      692.88     16.70 o 
  12   2  -5      273.10      286.94     12.23 o 
  14   2  -5      325.05      342.74     22.17 o 
  16   2  -5       60.12       90.46     14.92 o 
   1   3  -5     3316.78     3418.36     26.31 o 
   3   3  -5     2281.28     2375.38     21.90 o 
   5   3  -5      234.49      201.83     17.61 o 
   7   3  -5      689.57      662.33     16.98 o 
   9   3  -5      215.57      220.07     16.73 o 
  11   3  -5     1151.76     1101.46     20.89 o 
  13   3  -5      224.88      236.70     23.73 o 
  15   3  -5      106.41      120.12     11.85 o 
  17   3  -5        8.57       23.80     13.62 o 
   0   4  -5     5198.71     5323.25     28.86 o 
   2   4  -5     7100.17     6698.21     26.97 o 
   4   4  -5     1261.38     1309.42     17.38 o 
   6   4  -5     1128.62     1070.35     17.49 o 
   8   4  -5     1766.01     1788.59     19.16 o 
  10   4  -5     1306.16     1332.23     27.14 o 
  12   4  -5      648.56      688.11     21.27 o 
  14   4  -5      291.64      293.13     12.03 o 
  16   4  -5       53.06       64.96     12.09 o 
   1   5  -5       78.65       78.79     13.34 o 
   3   5  -5      673.18      697.66     16.47 o 
   5   5  -5      302.17      342.36     15.40 o 
   7   5  -5      218.72      224.33     15.10 o 
   9   5  -5       47.64       47.75     14.32 o 
  11   5  -5       47.10       46.69     17.17 o 
  13   5  -5       44.76       23.54     12.18 o 
  15   5  -5       25.16       17.63     11.15 o 
   0   6  -5     3153.20     3110.52     86.34 o 
   2   6  -5     3809.16     3765.63     24.57 o 
   4   6  -5     1036.14     1044.52     15.46 o 
   6   6  -5      673.24      733.55     26.61 o 
   8   6  -5     1306.06     1364.91     15.63 o 
  10   6  -5      859.21      939.76     16.24 o 
  12   6  -5      511.48      520.12     23.09 o 
  14   6  -5      143.39      125.57     14.09 o 
   1   7  -5      685.23      738.69     17.61 o 
   3   7  -5      270.86      243.40     15.40 o 
   5   7  -5      440.90      442.76     13.31 o 
   7   7  -5      226.53      245.12     14.09 o 
   9   7  -5      244.09      270.30     12.50 o 
  11   7  -5      272.21      234.93     13.69 o 
  13   7  -5       89.85       73.86     16.27 o 
   0   8  -5      248.15      290.68     16.47 o 
   2   8  -5      789.70      802.52     15.06 o 
   4   8  -5      479.91      492.12     20.66 o 
   6   8  -5      322.49      342.94     13.87 o 
   8   8  -5      278.89      280.21     12.67 o 
  10   8  -5      209.75      152.42     20.58 o 
   1   9  -5      158.91      165.33     13.24 o 
   3   9  -5       49.80       86.38     13.80 o 
   5   9  -5      166.62      184.85     13.74 o 
   7   9  -5      106.14       74.58     13.56 o 
   9   9  -5       16.16       24.88     12.72 o 
   0  10  -5        6.61       21.84     15.09 o 
   2  10  -5       61.89       67.92     12.95 o 
   4  10  -5       14.40       47.23     13.97 o 
   6  10  -5       74.29       59.80     16.82 o 
   0   0  -4     1427.47     1604.68     67.17 o 
   2   0  -4     6069.99     5851.77     50.72 o 
   4   0  -4      700.77      645.62     25.84 o 
   6   0  -4     4427.97     4145.84     97.96 o 
   8   0  -4      336.88      339.11     51.88 o 
  10   0  -4      701.52      640.54     23.37 o 
  12   0  -4       83.07       95.33     25.95 o 
  14   0  -4      584.92      616.12     22.67 o 
  16   0  -4       88.80       85.06     20.69 o 
   1   1  -4     3692.17     3838.92     38.50 o 
   3   1  -4     2327.18     2278.05     29.20 o 
   5   1  -4     2703.79     2923.83     25.04 o 
   7   1  -4      855.95      846.72     16.31 o 
   9   1  -4      336.22      353.91     17.04 o 
  11   1  -4      615.55      617.56     15.03 o 
  13   1  -4      165.82      188.98     16.01 o 
  15   1  -4      112.15      126.94     20.80 o 
  17   1  -4       43.63       32.74     13.78 o 
   0   2  -4    16986.45    16971.72     77.79 o 
   2   2  -4     6882.37     6837.30     33.26 o 
   4   2  -4     7488.27     7641.33     31.22 o 
   6   2  -4     2750.63     2592.01     24.43 o 
   8   2  -4     3051.97     3118.38     37.27 o 
  10   2  -4     1887.56     1873.52     20.26 o 
  12   2  -4      850.28      903.34     13.87 o 
  14   2  -4      603.43      642.13     19.93 o 
  16   2  -4      204.40      218.48     14.75 o 
   1   3  -4    10150.44    10226.82     45.51 o 
   3   3  -4     6252.34     6162.13     76.00 o 
   5   3  -4     5510.63     5457.16     24.75 o 
   7   3  -4     1803.71     1772.82     21.76 o 
   9   3  -4     3242.61     3292.02     37.80 o 
  11   3  -4      682.92      731.16     15.79 o 
  13   3  -4     1047.86     1116.83     25.47 o 
  15   3  -4       78.27       84.85     14.51 o 
  17   3  -4      250.31      209.70     14.34 o 
   0   4  -4     4290.09     4775.47     28.14 o 
   2   4  -4     1786.05     1709.87     18.68 o 
   4   4  -4     2266.25     2406.88     22.34 o 
   6   4  -4      261.63      243.47     16.19 o 
   8   4  -4      168.82      180.51     14.98 o 
  10   4  -4      673.87      709.35     30.56 o 
  12   4  -4       67.83       87.12     18.88 o 
  14   4  -4      129.44      134.43     11.13 o 
  16   4  -4        5.85       27.78     13.72 o 
   1   5  -4     3692.80     3657.18     19.92 o 
   3   5  -4     4523.77     4497.73     21.30 o 
   5   5  -4      980.62      937.81     15.66 o 
   7   5  -4     1927.91     1991.96     18.34 o 
   9   5  -4     1172.28     1231.92     19.59 o 
  11   5  -4      786.03      810.37     28.33 o 
  13   5  -4      377.51      375.36     19.85 o 
  15   5  -4      183.33      148.30     11.52 o 
   0   6  -4      919.98      929.86     49.50 o 
   2   6  -4      390.98      419.77     13.93 o 
   4   6  -4      254.15      238.00     15.01 o 
   6   6  -4      141.11      153.00     14.41 o 
   8   6  -4       64.10       65.07     13.37 o 
  10   6  -4      148.50      181.54     12.08 o 
  12   6  -4       57.21       80.35     13.04 o 
  14   6  -4        5.23       28.02     19.27 o 
   1   7  -4     1272.88     1295.37     29.34 o 
   3   7  -4      912.20      936.72     15.11 o 
   5   7  -4      636.89      652.85     14.82 o 
   7   7  -4      512.44      512.22     13.22 o 
   9   7  -4      408.60      421.31     14.60 o 
  11   7  -4      282.98      271.50     14.24 o 
  13   7  -4      146.26      102.74     13.66 o 
   0   8  -4      299.62      308.83     35.20 o 
   2   8  -4      611.49      596.04     24.13 o 
   4   8  -4      200.79      210.69     13.82 o 
   6   8  -4      140.91      171.17     13.60 o 
   8   8  -4      241.99      236.46     12.68 o 
  10   8  -4       87.34      105.85     23.96 o 
   1   9  -4      105.56      122.51     11.58 o 
   3   9  -4       53.92       52.12     13.89 o 
   5   9  -4      217.45      195.12     19.58 o 
   7   9  -4        7.45       13.40     12.74 o 
   9   9  -4       88.38       70.31     14.67 o 
   0  10  -4       73.08       78.30     18.53 o 
   2  10  -4      154.37      155.77     14.56 o 
   4  10  -4      100.44      100.86     13.30 o 
   6  10  -4      183.31      141.94     14.37 o 
   3   1  -3    16591.39    16364.71     73.99 o 
   5   1  -3    11712.84    11441.98    163.26 o 
   7   1  -3     6281.80     6080.19     61.20 o 
   9   1  -3     4424.42     4292.45     19.70 o 
  11   1  -3     2533.03     2548.96     47.41 o 
  13   1  -3      947.98      999.17     36.20 o 
  15   1  -3      496.75      515.11     31.23 o 
  17   1  -3      229.13      239.78     37.07 o 
   0   2  -3     6044.45     6350.03     64.14 o 
   2   2  -3     3513.66     3766.22     28.15 o 
   4   2  -3     4754.09     4997.07     59.86 o 
   6   2  -3     1235.24     1275.76     17.73 o 
   8   2  -3      184.09      175.04     16.54 o 
  10   2  -3      417.41      448.55     14.94 o 
  12   2  -3      162.01      165.23     10.09 o 
  14   2  -3      141.86      145.63     12.21 o 
  16   2  -3       34.40       47.76     13.49 o 
   1   3  -3     7923.39     8042.81     68.38 o 
   3   3  -3     6754.12     6555.01     70.14 o 
   5   3  -3     1158.98     1062.09     16.94 o 
   7   3  -3     2724.22     2676.61     33.81 o 
   9   3  -3      366.87      358.31     32.22 o 
  11   3  -3     1881.97     1850.28     35.81 o 
  13   3  -3      197.20      221.80     12.27 o 
  15   3  -3      310.11      312.26     11.31 o 
  17   3  -3        8.49       11.41     13.64 o 
   0   4  -3      297.86      307.40     21.99 o 
   2   4  -3      120.96      134.74     14.56 o 
   4   4  -3      745.93      707.84     16.57 o 
   6   4  -3      635.23      697.94     24.77 o 
   8   4  -3      790.00      746.94     15.16 o 
  10   4  -3      108.41      110.16     12.46 o 
  12   4  -3      165.86      174.89     12.05 o 
  14   4  -3      202.65      210.36     12.62 o 
  16   4  -3       93.27      115.46     13.15 o 
   1   5  -3      107.72      136.91     14.98 o 
   3   5  -3       74.83      102.09     14.92 o 
   5   5  -3      245.14      228.88     14.36 o 
   7   5  -3       68.20       93.35     15.51 o 
   9   5  -3       18.30       24.02     13.76 o 
  11   5  -3      105.89      132.51     13.88 o 
  13   5  -3       11.45       39.45     12.98 o 
  15   5  -3       34.81       31.35     14.48 o 
   0   6  -3      225.13      221.97     16.61 o 
   2   6  -3      389.26      369.65     13.99 o 
   4   6  -3      348.99      383.17     15.17 o 
   6   6  -3      247.12      242.38     14.50 o 
   8   6  -3      304.59      306.70     30.82 o 
  10   6  -3      101.74      116.90     12.48 o 
  12   6  -3      151.46      144.28     13.45 o 
  14   6  -3       82.63       88.90     12.85 o 
   1   7  -3     1143.33     1168.79     12.58 o 
   3   7  -3     1487.14     1522.38     17.67 o 
   5   7  -3     1257.32     1308.88     18.65 o 
   7   7  -3      914.22      953.83     30.67 o 
   9   7  -3      315.58      304.50     14.48 o 
  11   7  -3      200.36      218.58     13.36 o 
  13   7  -3      125.98      104.65     14.91 o 
   0   8  -3      369.58      386.99     19.05 o 
   2   8  -3       67.06       76.37     10.90 o 
   4   8  -3      341.26      358.28     27.88 o 
   6   8  -3      552.11      527.86     14.29 o 
   8   8  -3       46.03       38.74     23.75 o 
  10   8  -3       75.87       62.98     13.64 o 
  12   8  -3       56.56       52.64     12.91 o 
   1   9  -3      947.06      990.07     38.30 o 
   3   9  -3      584.00      601.10     16.78 o 
   5   9  -3      590.21      604.18     14.45 o 
   7   9  -3      452.59      414.13     14.58 o 
   9   9  -3      152.64      136.83     13.01 o 
   0  10  -3      105.50      135.17     42.88 o 
   2  10  -3      255.37      259.05     10.92 o 
   4  10  -3      115.42      139.27     14.03 o 
   6  10  -3        6.51       19.32     13.81 o 
   2   0  -2      756.05      785.26     44.83 o 
   4   0  -2      572.42      541.74     27.02 o 
   6   0  -2      725.61      635.31     17.43 o 
   8   0  -2      828.40      797.89     21.45 o 
  10   0  -2     4048.42     3994.64     25.78 o 
  12   0  -2     1225.15     1236.61     20.17 o 
  14   0  -2       94.27      102.54     25.07 o 
  16   0  -2      136.52      162.73     25.60 o 
  18   0  -2      139.80      146.57     22.47 o 
   1   1  -2     4449.30     4703.95     59.72 o 
   3   1  -2    10876.31    11226.81    147.44 o 
   5   1  -2     5113.01     5263.87     35.30 o 
   7   1  -2     3398.25     3516.92     22.75 o 
   9   1  -2      542.78      559.23     15.21 o 
  11   1  -2      278.55      303.44     13.85 o 
  13   1  -2      151.16      156.16     13.79 o 
  15   1  -2      273.56      307.48     16.53 o 
  17   1  -2       55.27       30.87     15.54 o 
   0   2  -2    24100.12    25046.49     92.37 o 
   2   2  -2    10767.21    10718.23     40.98 o 
   4   2  -2      163.83      138.24     17.95 o 
   6   2  -2     2664.33     2701.59     23.24 o 
   8   2  -2      715.85      661.10     21.18 o 
  10   2  -2      928.22      959.42     16.87 o 
  12   2  -2      527.91      527.72     18.51 o 
  14   2  -2      387.42      423.80     17.42 o 
  16   2  -2       76.30       84.58     13.59 o 
   1   3  -2     9022.07     8881.17     27.90 o 
   3   3  -2     4597.05     4593.76     31.07 o 
   5   3  -2     6910.71     6783.22     32.70 o 
   7   3  -2     1766.38     1737.09     32.87 o 
   9   3  -2     2510.27     2524.82     19.97 o 
  11   3  -2      762.52      790.08     16.43 o 
  13   3  -2      719.71      729.02     19.39 o 
  15   3  -2      164.40      159.63     22.34 o 
  17   3  -2      175.42      133.51     15.39 o 
   0   4  -2     3042.24     2974.28     44.61 o 
   2   4  -2     1931.85     1968.77     15.94 o 
   4   4  -2      949.14      912.14     18.59 o 
   6   4  -2      919.79      945.94     17.48 o 
   8   4  -2      123.12      110.75     14.83 o 
  10   4  -2      682.53      646.70     16.68 o 
  12   4  -2      131.49      149.12     14.47 o 
  14   4  -2       72.31       89.24     10.45 o 
  16   4  -2       64.16       36.54     16.89 o 
   1   5  -2     3850.05     3691.66     17.95 o 
   3   5  -2     7002.79     7092.67     61.68 o 
   5   5  -2     6933.21     6650.95     33.20 o 
   7   5  -2     4046.10     4033.37     21.81 o 
   9   5  -2     1092.82     1148.31     18.64 o 
  11   5  -2      827.46      846.70     26.37 o 
  13   5  -2      586.37      596.95     20.62 o 
  15   5  -2      548.15      486.56     12.95 o 
   0   6  -2      432.95      462.94     19.11 o 
   2   6  -2      355.41      352.28     17.34 o 
   4   6  -2      183.57      192.03     14.16 o 
   6   6  -2      126.82      118.60     16.64 o 
   8   6  -2      128.08      151.03     19.09 o 
  10   6  -2      204.77      213.64     14.66 o 
  12   6  -2        4.29       -1.34     12.61 o 
  14   6  -2       94.45       98.26     13.59 o 
   1   7  -2     1232.58     1252.22     12.56 o 
   3   7  -2      768.17      779.53     13.00 o 
   5   7  -2     1789.07     1803.61     15.98 o 
   7   7  -2      780.08      805.90     14.06 o 
   9   7  -2      212.78      245.92     14.69 o 
  11   7  -2      496.95      481.30     28.30 o 
  13   7  -2       71.01       52.96     12.66 o 
   0   8  -2      307.50      293.09     16.95 o 
   2   8  -2      455.52      459.76     12.96 o 
   4   8  -2      310.29      291.54     15.08 o 
   6   8  -2      719.35      726.36     23.30 o 
   8   8  -2      107.83      114.58     13.45 o 
  10   8  -2      177.26      148.89     12.70 o 
  12   8  -2      109.20      103.39     13.79 o 
   1   9  -2      112.60      123.97     12.09 o 
   3   9  -2       25.53       32.12     15.45 o 
   5   9  -2      154.38      153.40     13.46 o 
   7   9  -2        6.85       25.14     12.65 o 
   9   9  -2      100.76      101.06     12.93 o 
   0  10  -2      255.23      253.62     17.10 o 
   2  10  -2      172.56      168.42     18.25 o 
   4  10  -2       58.83       77.71     12.99 o 
   6  10  -2       52.88       49.43     16.35 o 
   1   1  -1    13339.17    14813.80    154.13 o 
   3   1  -1     4055.14     4150.61     40.80 o 
   5   1  -1      119.17       93.69     17.00 o 
   7   1  -1      536.29      685.26     14.36 o 
   9   1  -1     2222.80     2258.78     18.72 o 
  11   1  -1     1838.15     1820.94     14.52 o 
  13   1  -1      246.24      282.64     23.41 o 
  15   1  -1       84.92       73.58     23.72 o 
  17   1  -1      149.75      150.63     16.35 o 
   2   2  -1     1598.82     1676.39     26.96 o 
   4   2  -1     1181.16     1132.71     20.87 o 
   6   2  -1      550.00      487.05     17.99 o 
   8   2  -1      513.95      433.25     19.53 o 
  10   2  -1     1520.20     1515.92     15.60 o 
  12   2  -1      479.97      461.31     14.72 o 
  14   2  -1       30.85       66.53     14.54 o 
  16   2  -1       35.94       44.87     16.11 o 
   1   3  -1     3811.09     3614.98     19.54 o 
   3   3  -1      930.54      881.79     21.06 o 
   5   3  -1      551.72      474.27     18.89 o 
   7   3  -1      701.32      706.92     16.83 o 
   9   3  -1      417.99      427.91     16.76 o 
  11   3  -1      454.54      484.99     11.80 o 
  13   3  -1      117.35      128.65     12.47 o 
  15   3  -1      119.17      141.00     11.28 o 
  17   3  -1       53.73       56.37     16.82 o 
   0   4  -1     2471.52     2225.88     33.84 o 
   2   4  -1     5900.29     5665.59     54.03 o 
   4   4  -1     9809.64     9525.17    106.31 o 
   6   4  -1     5983.95     5913.68     23.34 o 
   8   4  -1     2919.01     2918.07     33.04 o 
  10   4  -1      541.76      567.26     15.92 o 
  12   4  -1      436.74      440.94     15.28 o 
  14   4  -1      718.16      719.96     21.79 o 
  16   4  -1      299.54      256.78     15.26 o 
   1   5  -1      411.65      406.40     12.38 o 
   3   5  -1      187.18      224.77     12.77 o 
   5   5  -1       28.80       55.28     16.62 o 
   7   5  -1       34.80       39.33     14.80 o 
   9   5  -1       69.85       70.52     14.73 o 
  11   5  -1      340.51      330.31     14.06 o 
  13   5  -1       86.20       67.61     12.41 o 
  15   5  -1        9.04       25.46     11.84 o 
   0   6  -1      649.05      628.58     18.26 o 
   2   6  -1     2345.29     2265.68     19.03 o 
   4   6  -1     2322.35     2229.41     32.28 o 
   6   6  -1     4629.04     4598.52     20.74 o 
   8   6  -1      402.19      412.15     13.34 o 
  10   6  -1      368.52      413.49     26.28 o 
  12   6  -1      207.46      222.34     13.59 o 
  14   6  -1      219.20      199.19     12.82 o 
   1   7  -1      584.05      580.64     11.57 o 
   3   7  -1       57.95       63.51     12.19 o 
   5   7  -1        1.59      -11.78     13.02 o 
   7   7  -1       16.54       13.25     27.55 o 
   9   7  -1      103.09       88.22     14.31 o 
  11   7  -1       51.78       60.73     14.30 o 
  13   7  -1        2.30        6.43     13.18 o 
   0   8  -1      775.85      757.87     14.54 o 
   2   8  -1      280.70      279.45     11.80 o 
   4   8  -1      425.16      423.11     13.91 o 
   6   8  -1      851.24      856.12     14.09 o 
   8   8  -1       36.62       36.96     23.10 o 
  10   8  -1      215.79      209.70     23.84 o 
  12   8  -1       93.33       92.07     13.70 o 
   1   9  -1      491.84      525.22     21.03 o 
   3   9  -1      281.51      283.27     10.72 o 
   5   9  -1      255.22      269.94     13.36 o 
   7   9  -1      178.12      176.22     21.43 o 
   9   9  -1      166.11      154.33     13.87 o 
   0  10  -1       13.22       17.68     16.50 o 
   2  10  -1       23.44       31.13     12.91 o 
   4  10  -1       13.07       25.55     13.27 o 
   6  10  -1       16.17       -0.43     11.98 o 
   6   0   0    13269.74    12582.59     58.93 o 
   8   0   0    21369.04    20102.38     66.72 o 
  10   0   0    17882.16    18854.91     62.52 o 
  12   0   0     8791.80     8499.38     41.25 o 
  14   0   0      621.80      636.78     27.30 o 
  16   0   0      902.73      816.97    443.66 o 
  18   0   0      451.14      314.11     27.45 o 
   1   1   0     5182.02     5484.48     43.30 o 
   3   1   0     1126.90     1232.27     33.85 o 
   5   1   0      873.76      816.65     25.04 o 
   7   1   0      222.33      263.48     18.49 o 
   9   1   0      726.77      762.33     17.90 o 
  11   1   0      281.14      310.53     17.77 o 
  13   1   0      110.19      123.92     11.17 o 
  15   1   0       17.86       38.57     13.12 o 
  17   1   0       80.15       59.27     18.34 o 
   0   2   0    16627.65    16893.13    105.72 o 
   2   2   0     7166.16     7049.11     62.01 o 
   4   2   0     1583.53     1550.22     24.11 o 
   6   2   0     2191.19     1832.56     19.09 o 
   8   2   0     1469.10     1496.11     23.16 o 
  10   2   0     2126.89     2065.41     14.70 o 
  12   2   0      670.92      691.63     11.96 o 
  14   2   0      145.48      190.64     14.81 o 
  16   2   0       80.78      113.96     14.90 o 
   1   3   0       42.34       31.80     17.26 o 
   3   3   0       82.34       51.95     13.92 o 
   5   3   0      520.79      542.39     17.68 o 
   7   3   0      298.53      277.76     15.02 o 
   9   3   0      117.68      124.65     14.14 o 
  11   3   0      256.59      283.05     12.18 o 
  13   3   0       74.50       98.05     10.60 o 
  15   3   0      162.60      189.69     13.23 o 
  17   3   0       46.02       62.53     16.39 o 
   0   4   0     2464.33     2366.05     31.91 o 
   2   4   0      269.31      246.44     16.51 o 
   4   4   0     1460.66     1522.98     25.58 o 
   6   4   0      673.97      659.50     22.09 o 
   8   4   0      574.70      650.74     31.18 o 
  10   4   0       77.40       85.97     15.08 o 
  12   4   0      336.92      360.06     11.10 o 
  14   4   0        2.48       11.97     10.34 o 
  16   4   0      187.08      188.91     12.14 o 
   1   5   0       52.03       51.31     13.21 o 
   3   5   0     2379.45     2187.63     14.73 o 
   5   5   0     3122.06     3369.94     18.90 o 
   7   5   0     2057.65     1885.90     16.84 o 
   9   5   0       28.04       35.21     15.31 o 
  11   5   0       58.57       30.80     14.03 o 
  13   5   0      182.03      193.35     11.38 o 
  15   5   0      534.76      461.17     23.65 o 
   0   6   0       10.52        9.63     18.98 o 
   2   6   0     1503.72     1511.34     14.52 o 
   4   6   0     2838.70     2950.47     16.77 o 
   6   6   0      660.96      696.61     15.85 o 
   8   6   0     1299.32     1367.31     15.12 o 
  10   6   0        1.53       10.47     14.41 o 
  12   6   0       60.02       70.82     13.33 o 
  14   6   0      328.56      292.36     14.65 o 
   1   7   0       27.58       34.04     14.42 o 
   3   7   0       29.97       54.41     12.70 o 
   5   7   0      254.39      277.19     12.61 o 
   7   7   0       99.40      121.18     17.91 o 
   9   7   0      184.49      197.35     13.26 o 
  11   7   0      194.30      202.03     21.92 o 
  13   7   0       43.34       20.09     15.88 o 
   0   8   0      953.17      981.62     18.28 o 
   2   8   0     1946.95     2108.76     32.98 o 
   4   8   0     1149.50     1174.40     31.54 o 
   6   8   0     1670.96     1771.93     26.62 o 
   8   8   0      359.49      356.55     19.36 o 
  10   8   0      451.41      410.87     15.08 o 
  12   8   0      156.60      121.89     13.44 o 
   1   9   0       99.25      145.93     11.45 o 
   3   9   0       52.81       67.01     11.93 o 
   5   9   0      155.68      147.39     15.01 o 
   7   9   0       38.15        6.10     13.00 o 
   9   9   0       27.75       67.71     15.71 o 
   0  10   0     1080.92     1073.55     19.42 o 
   2  10   0      665.11      641.34     19.77 o 
   4  10   0      409.88      408.83     12.19 o 
   6  10   0      183.81      145.92     14.31 o 
   1   1   1    13208.06    14309.19    228.08 o 
   3   1   1     3761.64     3839.73     40.59 o 
   5   1   1      132.09       80.78     20.80 o 
   7   1   1      383.69      542.42     16.36 o 
   9   1   1     2217.43     2244.66     39.86 o 
  11   1   1     1783.27     1748.85     19.13 o 
  13   1   1      237.30      307.49     17.91 o 
  15   1   1       47.28       53.42     16.11 o 
  17   1   1      151.32      136.73     40.36 o 
   2   2   1     1358.84     1437.41     19.17 o 
   4   2   1     1136.56     1105.53     26.71 o 
   6   2   1      566.30      487.73     27.40 o 
   8   2   1      436.67      382.50     16.17 o 
  10   2   1     1460.16     1460.96     16.96 o 
  12   2   1      440.10      454.97     13.50 o 
  14   2   1       34.38       58.15     13.65 o 
  16   2   1       36.55       46.10     14.69 o 
   1   3   1     4150.28     4003.92     22.70 o 
   3   3   1      868.24      848.09     15.76 o 
   5   3   1      574.42      495.79     17.65 o 
   7   3   1      681.56      681.08     13.87 o 
   9   3   1      470.28      466.90     15.03 o 
  11   3   1      525.07      537.33     13.75 o 
  13   3   1      114.52      109.00     12.77 o 
  15   3   1      106.79      125.12     20.95 o 
  17   3   1       56.49       43.73     14.73 o 
   0   4   1     2298.48     2017.69     27.66 o 
   2   4   1     5887.27     5653.81     32.95 o 
   4   4   1     9725.22     9404.18     84.81 o 
   6   4   1     6093.09     5949.22     36.26 o 
   8   4   1     2831.31     2840.39     39.98 o 
  10   4   1      560.19      610.35     15.19 o 
  12   4   1      433.42      467.89     12.33 o 
  14   4   1      716.72      752.84     37.87 o 
  16   4   1      313.87      308.88     15.32 o 
   1   5   1      420.95      419.87     14.28 o 
   3   5   1      180.41      200.55     12.80 o 
   5   5   1       27.93       47.49     14.59 o 
   7   5   1       34.22       31.44     13.83 o 
   9   5   1       70.18       46.95     14.87 o 
  11   5   1      342.65      323.16     13.86 o 
  13   5   1       85.91       82.25     11.87 o 
  15   5   1        8.71       28.63     11.33 o 
   0   6   1      499.00      474.56     19.54 o 
   2   6   1     2277.80     2177.28     15.75 o 
   4   6   1     2241.68     2174.74     24.98 o 
   6   6   1     4638.84     4613.65     24.91 o 
   8   6   1      337.17      319.64     14.29 o 
  10   6   1      354.21      380.81     15.58 o 
  12   6   1      191.79      183.55     16.79 o 
  14   6   1      213.13      219.15     15.88 o 
   1   7   1      638.20      649.99     15.76 o 
   3   7   1       81.97       92.19     10.61 o 
   5   7   1        8.78       -2.96     11.62 o 
   7   7   1       17.57       10.64     14.52 o 
   9   7   1      122.25      131.02     13.82 o 
  11   7   1       54.65       62.97     13.39 o 
  13   7   1        6.18       -4.44     13.37 o 
   0   8   1      769.81      794.95     18.43 o 
   2   8   1      328.00      330.07     10.79 o 
   4   8   1      464.55      480.90     21.81 o 
   6   8   1      919.28      876.44     14.14 o 
   8   8   1       44.51       54.02     13.11 o 
  10   8   1      228.50      219.22     12.78 o 
  12   8   1       97.49       56.37     13.14 o 
   1   9   1      506.17      537.69     11.72 o 
   3   9   1      318.51      310.84     11.70 o 
   5   9   1      264.94      270.69     21.88 o 
   7   9   1      193.56      157.52     13.94 o 
   9   9   1      173.11      144.91     13.16 o 
   0  10   1       13.95       10.74     17.54 o 
   2  10   1       22.30       56.64     11.56 o 
   4  10   1       12.32       11.67     12.19 o 
   6  10   1       16.08       26.10     21.56 o 
   2   0   2      775.58      830.87     46.21 o 
   4   0   2      708.60      703.48     36.37 o 
   6   0   2      821.52      760.66     33.31 o 
   8   0   2      874.44      828.71     25.77 o 
  10   0   2     4126.58     4147.68     37.57 o 
  12   0   2     1245.51     1267.70     28.75 o 
  14   0   2      114.44      147.55     20.44 o 
  16   0   2      147.56      173.27     24.80 o 
  18   0   2      153.51      147.65     26.67 o 
   1   1   2     4580.16     4831.81     42.36 o 
   3   1   2    11265.92    11515.79    138.18 o 
   5   1   2     5327.42     5412.65     66.71 o 
   7   1   2     3582.10     3691.91     45.15 o 
   9   1   2      573.28      592.02     19.86 o 
  11   1   2      297.39      301.39     29.68 o 
  13   1   2      170.37      174.04     17.97 o 
  15   1   2      300.21      293.17     17.94 o 
  17   1   2       60.28       45.64     13.09 o 
   2   2   2    10141.16    10121.58     78.26 o 
   4   2   2      224.56      212.36     23.14 o 
   6   2   2     2374.72     2366.66     27.02 o 
   8   2   2      742.72      632.04     16.23 o 
  10   2   2      990.09     1022.80     15.19 o 
  12   2   2      610.89      558.04     22.68 o 
  14   2   2      328.19      360.56     16.51 o 
  16   2   2       88.45       77.77     36.52 o 
   1   3   2     8609.96     8332.93     43.68 o 
   3   3   2     4416.78     4389.33     26.03 o 
   5   3   2     6986.45     6846.63     38.06 o 
   7   3   2     1706.27     1614.07     33.78 o 
   9   3   2     2397.55     2382.64     27.68 o 
  11   3   2      677.83      715.16     12.61 o 
  13   3   2      693.48      708.84     14.72 o 
  15   3   2      156.04      166.03     27.19 o 
  17   3   2      177.34      142.83     14.78 o 
   0   4   2     3225.28     3125.31     33.31 o 
   2   4   2     1998.93     2006.65     16.97 o 
   4   4   2      858.78      857.91     15.52 o 
   6   4   2      921.73      957.62     17.28 o 
   8   4   2      105.59      103.20     13.91 o 
  10   4   2      738.58      688.93     16.10 o 
  12   4   2      149.02      153.14     11.10 o 
  14   4   2       60.53       88.41     21.71 o 
  16   4   2       63.37       35.58     12.52 o 
   1   5   2     4055.16     3831.19     18.07 o 
   3   5   2     7034.53     7142.67     56.07 o 
   5   5   2     7025.55     6760.79     82.20 o 
   7   5   2     4134.64     4182.46     36.86 o 
   9   5   2     1063.10     1090.52     45.09 o 
  11   5   2      939.14      987.07     19.56 o 
  13   5   2      551.41      539.68     22.85 o 
  15   5   2      572.47      542.24     16.73 o 
   0   6   2      426.85      429.20     17.43 o 
   2   6   2      388.78      370.55     13.19 o 
   4   6   2      187.57      197.06     14.12 o 
   6   6   2      145.69      166.19     18.98 o 
   8   6   2      131.45      141.51     15.85 o 
  10   6   2      219.54      224.38     13.48 o 
  12   6   2        7.04       37.12     14.14 o 
  14   6   2      101.42       86.22     11.37 o 
   1   7   2     1168.20     1165.67     27.22 o 
   3   7   2      791.99      813.59     28.68 o 
   5   7   2     1829.20     1844.87     23.76 o 
   7   7   2      802.33      864.55     28.28 o 
   9   7   2      181.40      200.72     13.91 o 
  11   7   2      478.37      498.76     41.52 o 
  13   7   2       62.55       68.27     14.55 o 
   0   8   2      270.18      266.52     17.72 o 
   2   8   2      442.16      469.00     11.78 o 
   4   8   2      291.63      286.21     10.22 o 
   6   8   2      674.65      656.05     44.62 o 
   8   8   2      115.87      116.33     11.90 o 
  10   8   2      167.99      171.32     12.90 o 
  12   8   2      107.68       71.37     13.92 o 
   1   9   2       96.13      130.72     21.09 o 
   3   9   2       19.03       53.18     10.72 o 
   5   9   2      173.48      193.60     20.23 o 
   7   9   2       10.07       30.18     14.50 o 
   9   9   2       88.22       74.85     13.89 o 
   0  10   2      235.51      255.17     19.59 o 
   2  10   2      169.54      171.71     13.81 o 
   4  10   2       59.62       64.40     11.20 o 
   6  10   2       56.31       58.82     18.46 o 
   3   1   3    16048.50    16032.82     52.95 o 
   5   1   3    11563.67    11069.34     53.25 o 
   7   1   3     6068.10     5932.55     30.13 o 
   9   1   3     4412.21     4419.03     76.83 o 
  11   1   3     2530.00     2589.65     21.97 o 
  13   1   3      921.59      965.37     17.59 o 
  15   1   3      464.82      459.40     51.18 o 
  17   1   3      233.05      236.12     24.48 o 
   0   2   3     5875.75     5998.65     41.20 o 
   2   2   3     3457.22     3765.85     26.24 o 
   4   2   3     5065.38     5318.98     77.60 o 
   6   2   3     1401.00     1422.47     19.41 o 
   8   2   3      229.79      197.62     15.74 o 
  10   2   3      352.79      370.20     18.26 o 
  12   2   3      135.35      183.18     18.36 o 
  14   2   3      174.99      177.21     36.33 o 
  16   2   3       45.97       63.35     16.09 o 
   1   3   3     8479.58     8551.67     27.36 o 
   3   3   3     6485.39     6295.29     24.20 o 
   5   3   3     1032.15      974.90     25.57 o 
   7   3   3     2647.14     2541.24     39.82 o 
   9   3   3      407.47      414.54     14.44 o 
  11   3   3     2042.13     1992.39     16.21 o 
  13   3   3      161.79      171.74     28.74 o 
  15   3   3      291.07      300.09     37.10 o 
  17   3   3        7.36       14.20     14.81 o 
   0   4   3      437.73      418.81     22.34 o 
   2   4   3      104.74      127.22     21.13 o 
   4   4   3      770.34      766.38     14.51 o 
   6   4   3      809.72      844.46     15.20 o 
   8   4   3      708.77      657.11     12.89 o 
  10   4   3      159.24      194.11     10.64 o 
  12   4   3      178.49      194.20      9.90 o 
  14   4   3      190.22      202.69     12.04 o 
  16   4   3      114.99       93.92     17.47 o 
   1   5   3      107.16      122.65     15.04 o 
   3   5   3       74.41       97.48     13.82 o 
   5   5   3      244.18      240.59     12.48 o 
   7   5   3       67.43       84.12     14.73 o 
   9   5   3       18.91       46.03     18.92 o 
  11   5   3      105.97       94.49     12.71 o 
  13   5   3       11.27        4.91     11.48 o 
  15   5   3       34.37       59.47     12.45 o 
   0   6   3      148.45      187.04     58.01 o 
   2   6   3      280.04      294.79     14.78 o 
   4   6   3      297.85      341.00     12.74 o 
   6   6   3      226.30      225.46     11.14 o 
   8   6   3      238.01      232.40     13.22 o 
  10   6   3       70.42       54.62     12.70 o 
  12   6   3      128.95      144.90     18.83 o 
  14   6   3       63.97       71.53     11.21 o 
   1   7   3     1124.33     1134.35     25.13 o 
   3   7   3     1454.44     1480.90     13.65 o 
   5   7   3     1189.65     1209.91     15.90 o 
   7   7   3      874.48      879.23     14.39 o 
   9   7   3      316.91      321.12     14.00 o 
  11   7   3      193.03      202.21     13.72 o 
  13   7   3      124.21      131.28     13.04 o 
   0   8   3      331.19      331.13     17.55 o 
   2   8   3       82.65       99.82     12.97 o 
   4   8   3      398.27      393.31     19.00 o 
   6   8   3      626.62      630.41     17.93 o 
   8   8   3       48.00       62.31     17.12 o 
  10   8   3       70.57       42.22     13.46 o 
  12   8   3       53.80       41.08     21.99 o 
   1   9   3      881.25      891.05     18.23 o 
   3   9   3      581.64      599.83     10.96 o 
   5   9   3      535.61      549.36     30.78 o 
   7   9   3      439.07      410.71     20.04 o 
   9   9   3      135.69      113.04     15.43 o 
   0  10   3      104.67      127.75     15.45 o 
   2  10   3      246.38      217.62     10.60 o 
   4  10   3      115.78       98.10     10.89 o 
   6  10   3        7.73       27.13     17.31 o 
   0   0   4     1468.87     1693.07     69.40 o 
   2   0   4     6373.38     6283.75    136.69 o 
   4   0   4      734.94      642.17     31.31 o 
   6   0   4     4538.36     4142.99     36.59 o 
   8   0   4      378.13      367.73     29.96 o 
  10   0   4      739.26      700.65     23.47 o 
  12   0   4       55.14       86.46     20.94 o 
  14   0   4      603.89      587.84     26.40 o 
  16   0   4       77.39      101.04     19.99 o 
   1   1   4     3586.13     3600.86     30.31 o 
   3   1   4     2446.05     2397.40     41.25 o 
   5   1   4     2821.89     2994.62     25.38 o 
   7   1   4      902.49      866.64     19.35 o 
   9   1   4      344.43      389.25     18.17 o 
  11   1   4      575.56      576.07     16.58 o 
  13   1   4      182.61      181.77     17.99 o 
  15   1   4      121.60      140.13     21.84 o 
  17   1   4       47.58       53.07     17.98 o 
   0   2   4    17831.56    17940.02     79.05 o 
   2   2   4     7184.56     7171.04     40.57 o 
   4   2   4     7293.62     7353.96    136.16 o 
   6   2   4     2870.09     2674.57     27.22 o 
   8   2   4     3008.74     3035.82     21.36 o 
  10   2   4     2089.04     2150.95     34.61 o 
  12   2   4      918.56      917.68     19.14 o 
  14   2   4      566.15      575.71     17.29 o 
  16   2   4      213.66      206.22     42.54 o 
   1   3   4     9886.09     9874.01     54.58 o 
   3   3   4     6076.02     6043.31     42.14 o 
   5   3   4     5742.48     5717.47     45.34 o 
   7   3   4     1726.29     1695.61     22.78 o 
   9   3   4     3196.18     3252.04     19.60 o 
  11   3   4      601.10      627.10     14.74 o 
  13   3   4     1053.22     1050.87     45.87 o 
  15   3   4       81.83       74.42     12.75 o 
  17   3   4      265.02      190.30     55.46 o 
   0   4   4     4448.14     4840.15     44.62 o 
   2   4   4     1860.05     1804.81     19.48 o 
   4   4   4     2148.31     2269.01     22.62 o 
   6   4   4      251.68      266.81     16.81 o 
   8   4   4      143.90      174.05     14.09 o 
  10   4   4      730.13      761.24     13.10 o 
  12   4   4       83.18       93.42      9.23 o 
  14   4   4      113.83      106.91     10.61 o 
  16   4   4        3.10        6.59     17.37 o 
   1   5   4     3681.69     3648.77     17.86 o 
   3   5   4     4270.72     4310.81     29.09 o 
   5   5   4      986.68      966.69     31.12 o 
   7   5   4     1823.57     1837.10     26.81 o 
   9   5   4     1122.66     1128.99     16.69 o 
  11   5   4      824.90      871.64     20.12 o 
  13   5   4      348.44      363.47     13.37 o 
  15   5   4      179.88      141.62     12.17 o 
   0   6   4      977.26     1150.04     71.52 o 
   2   6   4      420.25      442.21     39.38 o 
   4   6   4      286.37      286.14     12.86 o 
   6   6   4      160.21      167.64     10.19 o 
   8   6   4       77.00       80.33     14.57 o 
  10   6   4      162.82      165.11     14.86 o 
  12   6   4       65.91       33.78     10.48 o 
  14   6   4        7.06       19.17     11.75 o 
   1   7   4     1227.62     1233.91     21.47 o 
   3   7   4      962.67     1012.22     15.30 o 
   5   7   4      709.71      715.09     15.28 o 
   7   7   4      549.97      549.42     14.41 o 
   9   7   4      406.88      420.18     30.82 o 
  11   7   4      267.86      291.87     24.37 o 
  13   7   4      156.90      146.73     20.86 o 
   0   8   4      335.68      370.60     28.73 o 
   2   8   4      706.08      698.68     12.62 o 
   4   8   4      243.13      228.00     16.32 o 
   6   8   4      149.81      176.60     14.98 o 
   8   8   4      289.15      266.12     15.60 o 
  10   8   4      102.61      110.32     14.60 o 
   1   9   4       87.96       86.72     14.75 o 
   3   9   4       44.71       50.22     12.54 o 
   5   9   4      245.21      225.71     11.10 o 
   7   9   4        7.68       20.53     13.51 o 
   9   9   4       77.00       65.21     13.81 o 
   0  10   4       69.78       99.08     20.45 o 
   2  10   4      171.51      181.53     12.88 o 
   4  10   4      118.45      123.93     10.18 o 
   6  10   4      197.11      161.65     11.80 o 
   1   1   5     2100.76     2194.12     27.08 o 
   3   1   5     5619.50     5436.56     67.29 o 
   5   1   5     5877.18     5895.77     93.65 o 
   7   1   5     1799.28     1701.69     27.18 o 
   9   1   5     1025.24     1028.37     18.07 o 
  11   1   5       63.73       86.45     17.26 o 
  13   1   5      823.17      863.76     21.45 o 
  15   1   5      271.96      307.73     36.37 o 
  17   1   5      194.30      224.68     18.85 o 
   0   2   5     5298.31     5172.43     37.45 o 
   2   2   5     1432.75     1395.61     24.25 o 
   4   2   5     8698.27     8586.31     73.31 o 
   6   2   5     1417.50     1298.09     23.85 o 
   8   2   5     1804.88     1745.95     29.49 o 
  10   2   5      599.83      588.67     18.20 o 
  12   2   5      244.85      284.66     16.45 o 
  14   2   5      350.24      366.42     20.00 o 
  16   2   5       60.11       74.43     28.89 o 
   1   3   5     3640.93     3644.64     22.43 o 
   3   3   5     2146.78     2247.30     21.87 o 
   5   3   5      188.80      161.00     16.80 o 
   7   3   5      666.48      659.11     17.89 o 
   9   3   5      233.73      237.38     19.36 o 
  11   3   5     1277.62     1155.49     37.58 o 
  13   3   5      194.39      232.09     15.74 o 
  15   3   5      104.15      141.24     31.48 o 
  17   3   5        8.03        9.34     21.81 o 
   0   4   5     5380.16     5335.79     43.41 o 
   2   4   5     6779.43     6400.24     28.13 o 
   4   4   5     1292.86     1359.23     29.46 o 
   6   4   5     1129.29     1058.47     21.05 o 
   8   4   5     1666.50     1690.92     29.34 o 
  10   4   5     1285.11     1309.93     12.73 o 
  12   4   5      642.22      696.43     20.00 o 
  14   4   5      254.18      261.78     10.88 o 
  16   4   5       59.19       48.71     11.43 o 
   1   5   5       82.70      129.91     14.55 o 
   3   5   5      672.99      695.91     14.63 o 
   5   5   5      293.11      308.45     13.76 o 
   7   5   5      219.97      241.03     11.18 o 
   9   5   5       47.09       22.99     11.73 o 
  11   5   5       49.22       40.19     10.14 o 
  13   5   5       43.79       68.13     22.65 o 
  15   5   5       25.29       -9.47     13.58 o 
   0   6   5     3219.69     3066.67     57.86 o 
   2   6   5     3866.95     3866.49     28.36 o 
   4   6   5     1112.42     1136.38     14.03 o 
   6   6   5      734.89      762.64     30.31 o 
   8   6   5     1330.88     1359.73     15.55 o 
  10   6   5      872.78      908.15     22.77 o 
  12   6   5      527.44      500.54     11.38 o 
  14   6   5      143.55      145.94     17.56 o 
   1   7   5      673.99      727.43     15.93 o 
   3   7   5      242.19      232.71     12.27 o 
   5   7   5      392.48      396.81     12.67 o 
   7   7   5      206.66      198.60     11.36 o 
   9   7   5      232.62      248.36     12.73 o 
  11   7   5      276.88      253.62     15.44 o 
  13   7   5       81.96       57.99     11.40 o 
   0   8   5      234.11      280.04     19.50 o 
   2   8   5      778.75      806.11     12.13 o 
   4   8   5      539.45      573.93     12.25 o 
   6   8   5      349.38      369.46     10.50 o 
   8   8   5      293.30      296.99     16.22 o 
  10   8   5      193.35      166.40     13.50 o 
   1   9   5      115.88      131.38     12.54 o 
   3   9   5       50.60       57.88     11.26 o 
   5   9   5      130.37      141.18     10.45 o 
   7   9   5      102.15       88.62     13.73 o 
   9   9   5        9.30        2.69     12.76 o 
   0  10   5        7.02       17.70     16.99 o 
   2  10   5       60.88       61.50     11.30 o 
   4  10   5       14.55       33.07     11.52 o 
   6  10   5       74.38       50.04     22.67 o 
   0   0   6     1527.05     1701.41     54.53 o 
   2   0   6      760.82      600.66     29.52 o 
   4   0   6    22773.35    22145.20     73.14 o 
   6   0   6     3511.12     3494.26     37.75 o 
   8   0   6     4874.42     4605.40     35.64 o 
  10   0   6       19.35       29.76     27.20 o 
  12   0   6      139.88      124.43     20.66 o 
  14   0   6     1203.44     1165.49     23.47 o 
  16   0   6      186.04      156.99     25.87 o 
   1   1   6       81.69       95.75     19.90 o 
   3   1   6     1317.37     1454.65     21.47 o 
   5   1   6     1121.10     1036.26     21.59 o 
   7   1   6      302.38      300.55     16.73 o 
   9   1   6      310.72      313.44     30.28 o 
  11   1   6      337.65      330.12     15.27 o 
  13   1   6      273.70      310.08     18.21 o 
  15   1   6       64.80       80.23     15.81 o 
  17   1   6       34.04       27.44     16.81 o 
   0   2   6     6022.38     5788.55     52.36 o 
   2   2   6     4539.88     4456.52     53.68 o 
   4   2   6    13021.92    13176.28    134.77 o 
   6   2   6     3184.97     2923.88     24.81 o 
   8   2   6     4118.85     4158.79     23.61 o 
  10   2   6      635.63      604.57     16.86 o 
  12   2   6      702.17      768.99     37.42 o 
  14   2   6      513.73      539.13     16.79 o 
  16   2   6      212.50      212.54     15.20 o 
   1   3   6      886.21      851.79     18.47 o 
   3   3   6     1121.26     1154.18     16.42 o 
   5   3   6     1345.85     1388.11     23.21 o 
   7   3   6      569.27      570.16     16.46 o 
   9   3   6      450.18      476.07     14.76 o 
  11   3   6      160.94      135.56     17.47 o 
  13   3   6      235.56      231.86     15.94 o 
  15   3   6       94.76      115.90     15.70 o 
   0   4   6      684.25      661.84     18.99 o 
   2   4   6     1667.85     1644.18     16.62 o 
   4   4   6      538.59      502.08     14.47 o 
   6   4   6      244.26      252.22     13.14 o 
   8   4   6      482.17      485.91     11.84 o 
  10   4   6      171.37      161.78     14.00 o 
  12   4   6      146.26      149.04     15.59 o 
  14   4   6      109.37      118.78     15.69 o 
  16   4   6       16.43        5.01     11.67 o 
   1   5   6     1723.12     1738.32     16.51 o 
   3   5   6      326.71      322.88     14.10 o 
   5   5   6      384.81      392.67     12.30 o 
   7   5   6      215.80      233.39     13.64 o 
   9   5   6      428.58      451.55     11.98 o 
  11   5   6      881.17      860.84     11.99 o 
  13   5   6       86.38       81.76     10.12 o 
  15   5   6       33.06       24.64     12.74 o 
   0   6   6     2156.43     2151.47     23.95 o 
   2   6   6      622.00      646.93     15.33 o 
   4   6   6       43.98       25.71     12.96 o 
   6   6   6      222.93      224.48     18.56 o 
   8   6   6       25.18       45.48     11.22 o 
  10   6   6      432.00      395.56     20.41 o 
  12   6   6      135.89      124.34     10.78 o 
  14   6   6        8.02       14.58     12.22 o 
   1   7   6      463.19      461.22     13.66 o 
   3   7   6      719.68      706.33     18.31 o 
   5   7   6       17.13       20.37     11.68 o 
   7   7   6      354.18      359.82     10.81 o 
   9   7   6      256.60      248.85     15.78 o 
  11   7   6      185.22      170.05     11.37 o 
  13   7   6       86.93       58.83     13.50 o 
   0   8   6      824.13      828.65     27.68 o 
   2   8   6      689.55      746.54     21.35 o 
   4   8   6      347.27      353.21     12.16 o 
   6   8   6      299.09      333.55     17.56 o 
   8   8   6      213.25      212.09     13.04 o 
  10   8   6      178.96      176.44     13.49 o 
   1   9   6      136.94      131.18     12.19 o 
   3   9   6      145.24      145.75     12.10 o 
   5   9   6       18.43       11.32     11.64 o 
   7   9   6       65.17       55.29     11.70 o 
   0  10   6      318.07      310.37     17.83 o 
   2  10   6      348.00      314.48     16.29 o 
   4  10   6      489.30      449.12     22.76 o 
   1   1   7      790.60      781.33     30.16 o 
   3   1   7    11496.82    11298.57     82.47 o 
   5   1   7     8170.75     7935.27     32.72 o 
   7   1   7     3766.90     3783.63     25.50 o 
   9   1   7     1812.03     1894.03     20.28 o 
  11   1   7       57.80       54.35     15.96 o 
  13   1   7     1370.19     1415.90     83.07 o 
  15   1   7      455.43      487.04     21.15 o 
  17   1   7      268.82      252.58     19.77 o 
   0   2   7     1458.79     1343.21     23.77 o 
   2   2   7     3574.80     3418.79     27.24 o 
   4   2   7     4300.97     4382.26     29.35 o 
   6   2   7     2603.21     2537.69     23.85 o 
   8   2   7     1704.81     1740.43     34.86 o 
  10   2   7      323.28      337.65     25.31 o 
  12   2   7      236.44      261.07     16.14 o 
  14   2   7      496.74      457.49     28.78 o 
  16   2   7      125.32       99.00     15.13 o 
   1   3   7     1679.93     1640.19     19.50 o 
   3   3   7     1469.22     1399.30     14.73 o 
   5   3   7     1033.01     1004.03     15.33 o 
   7   3   7      633.97      615.56     22.86 o 
   9   3   7      546.60      563.50     16.70 o 
  11   3   7      330.61      352.94     27.08 o 
  13   3   7      234.91      260.09     14.97 o 
  15   3   7       77.23      140.76     37.77 o 
   0   4   7     4483.65     4213.39     30.97 o 
   2   4   7     3842.13     4043.36     21.12 o 
   4   4   7     1020.02     1006.32     15.61 o 
   6   4   7      789.08      790.09     12.73 o 
   8   4   7      972.56     1005.91     16.41 o 
  10   4   7     1152.10     1173.29     44.13 o 
  12   4   7      465.19      509.48     16.39 o 
  14   4   7      116.82      146.93     24.51 o 
   1   5   7      668.62      626.09     15.75 o 
   3   5   7       75.90      175.24     41.18 o 
   5   5   7      421.16      400.75     13.88 o 
   7   5   7        2.47       16.04     14.34 o 
   9   5   7       70.82       90.18     10.37 o 
  11   5   7      114.44      116.68     10.48 o 
  13   5   7        9.18        5.05     11.09 o 
  15   5   7        3.54       37.86     11.22 o 
   0   6   7     2406.52     2314.73     22.61 o 
   2   6   7     3519.19     3596.90     35.56 o 
   4   6   7      515.11      528.50     14.31 o 
   6   6   7      329.35      369.93     20.52 o 
   8   6   7      851.36      857.31     13.30 o 
  10   6   7      952.17      959.42     20.77 o 
  12   6   7      369.84      340.10     11.32 o 
  14   6   7      127.22       85.76     20.19 o 
   1   7   7     1106.65     1086.41     18.80 o 
   3   7   7      208.30      212.32     16.90 o 
   5   7   7      109.96       99.87     11.45 o 
   7   7   7      202.05      213.75     12.35 o 
   9   7   7      209.63      210.78     14.77 o 
  11   7   7      421.05      354.02     19.15 o 
   0   8   7       71.18       90.78     22.40 o 
   2   8   7      308.52      323.56     12.51 o 
   4   8   7       75.32       95.05     15.28 o 
   6   8   7       72.65       79.84     11.29 o 
   8   8   7      144.99      147.46     16.33 o 
  10   8   7       37.62       55.80     15.22 o 
   1   9   7      177.39      156.46     14.28 o 
   3   9   7      323.79      306.29     30.94 o 
   5   9   7      175.19      169.02     12.33 o 
   7   9   7      197.53      171.92     14.53 o 
   0  10   7      116.02      123.37     20.33 o 
   2  10   7       76.31       41.95     12.45 o 
   4  10   7       46.21       63.43     11.73 o 
   0   0   8     2802.88     3065.62     46.16 o 
   2   0   8     3003.99     3061.33     33.69 o 
   4   0   8     4859.34     4737.92     39.92 o 
   6   0   8     2634.15     2598.73     32.11 o 
   8   0   8     1485.21     1378.38     31.03 o 
  10   0   8      876.85      836.53     28.80 o 
  12   0   8       43.20       69.20     24.92 o 
  14   0   8      515.63      514.43     22.44 o 
  16   0   8      161.81      118.92     21.49 o 
   1   1   8       14.82       12.51     17.50 o 
   3   1   8      628.85      612.77     19.72 o 
   5   1   8      938.30      882.67     22.55 o 
   7   1   8      170.76      178.95     18.60 o 
   9   1   8      270.20      279.72     31.05 o 
  11   1   8      217.06      218.46     14.88 o 
  13   1   8      181.25      211.01     16.02 o 
  15   1   8       47.58       81.32     17.87 o 
   0   2   8     1589.94     1526.11     23.95 o 
   2   2   8     2435.90     2424.31     20.98 o 
   4   2   8      597.16      603.75     16.26 o 
   6   2   8     1730.32     1789.99     23.88 o 
   8   2   8      207.16      201.44     17.28 o 
  10   2   8      523.08      588.00     19.18 o 
  12   2   8      186.95      201.77     16.09 o 
  14   2   8      210.25      180.03     18.25 o 
  16   2   8       95.58       78.12     19.10 o 
   1   3   8     5783.53     5695.60     27.18 o 
   3   3   8     4456.10     4399.16     32.22 o 
   5   3   8     2857.37     2882.76     33.81 o 
   7   3   8     2167.71     2142.56     23.16 o 
   9   3   8     1499.70     1585.20     31.38 o 
  11   3   8      805.31      857.92     17.77 o 
  13   3   8      415.73      404.29     15.41 o 
  15   3   8      206.24      197.28     26.70 o 
   0   4   8      723.08      694.04     24.49 o 
   2   4   8      221.68      206.72     19.10 o 
   4   4   8      255.86      265.82     13.91 o 
   6   4   8       20.89       52.18     11.25 o 
   8   4   8      189.91      206.96     18.73 o 
  10   4   8      139.88      113.94     19.65 o 
  12   4   8       91.19       74.33     34.35 o 
  14   4   8        8.71        2.24     16.17 o 
   1   5   8     4289.06     4204.83     24.26 o 
   3   5   8     1401.17     1397.02     16.57 o 
   5   5   8      391.38      390.38     13.61 o 
   7   5   8      717.98      736.65     18.78 o 
   9   5   8      993.67     1040.67     12.64 o 
  11   5   8      877.15      863.21     20.50 o 
  13   5   8      171.42      199.90     13.76 o 
   0   6   8      664.84      719.31     21.95 o 
   2   6   8      238.74      244.69     20.73 o 
   4   6   8       56.22       54.10     12.42 o 
   6   6   8       30.15       29.69     10.75 o 
   8   6   8       75.11       87.40     10.33 o 
  10   6   8       60.72       65.48      9.46 o 
  12   6   8       51.11       58.86     10.96 o 
   1   7   8     1254.96     1266.89     14.59 o 
   3   7   8     1711.65     1710.89     20.88 o 
   5   7   8      255.70      267.03     12.33 o 
   7   7   8      755.47      794.72     29.96 o 
   9   7   8      595.24      590.40     11.24 o 
  11   7   8      253.17      239.71     19.86 o 
   0   8   8       96.46      101.54     29.15 o 
   2   8   8      101.45       94.39     13.20 o 
   4   8   8       71.89       66.87     12.10 o 
   6   8   8        8.95       15.80     14.21 o 
   8   8   8       49.91       43.96     11.25 o 
  10   8   8       48.26       17.36     14.61 o 
   1   9   8       62.89       52.10     14.87 o 
   3   9   8       38.78       57.33     11.44 o 
   5   9   8       54.70       68.42     12.02 o 
   7   9   8       21.70       24.88     12.28 o 
   0  10   8        6.47       38.02     16.28 o 
   2  10   8       16.42       30.70     13.07 o 
   1   1   9     2053.80     1864.44     20.70 o 
   3   1   9     6162.67     6132.35     43.12 o 
   5   1   9     3984.02     3801.28     81.31 o 
   7   1   9     2982.48     2878.90     20.34 o 
   9   1   9      868.53      874.04     29.81 o 
  11   1   9      474.04      518.89     36.38 o 
  13   1   9      594.98      599.13     15.81 o 
  15   1   9      362.86      357.18     17.23 o 
   0   2   9     1019.14      993.44     23.72 o 
   2   2   9      561.36      524.18     17.77 o 
   4   2   9     1311.62     1331.16     20.16 o 
   6   2   9      871.37      856.93     18.50 o 
   8   2   9      797.31      800.26     18.84 o 
  10   2   9       88.87       95.18     14.65 o 
  12   2   9       86.27       90.99     16.22 o 
  14   2   9      230.72      235.32     22.45 o 
  16   2   9      116.79      139.89     15.12 o 
   1   3   9     4777.21     4752.28     34.59 o 
   3   3   9     1353.79     1287.62     18.03 o 
   5   3   9     1635.33     1663.43     18.17 o 
   7   3   9     1035.34     1066.30     28.65 o 
   9   3   9      610.04      658.28     13.08 o 
  11   3   9     1121.21     1126.57     50.53 o 
  13   3   9      103.31      136.06     14.66 o 
  15   3   9      166.56      137.94     21.33 o 
   0   4   9     2252.70     2194.05     24.29 o 
   2   4   9      231.71      244.13     13.39 o 
   4   4   9      271.10      273.62     13.78 o 
   6   4   9       92.96      107.62     11.61 o 
   8   4   9      233.97      284.81     16.75 o 
  10   4   9      381.54      380.57     18.61 o 
  12   4   9      284.42      308.84     16.16 o 
  14   4   9       25.55       32.64     15.49 o 
   1   5   9      113.66      146.43     15.82 o 
   3   5   9      603.32      608.86     15.61 o 
   5   5   9      222.06      244.42     12.60 o 
   7   5   9      254.12      234.17     10.63 o 
   9   5   9       37.60       38.15      9.96 o 
  11   5   9        7.43        9.74     20.93 o 
  13   5   9       25.82        6.14     12.92 o 
   0   6   9     1077.66     1064.26     20.68 o 
   2   6   9     1477.29     1466.64     17.42 o 
   4   6   9      339.20      345.92     12.59 o 
   6   6   9      280.88      296.97     11.66 o 
   8   6   9      631.03      626.54     14.77 o 
  10   6   9      532.68      509.10     10.59 o 
  12   6   9      309.34      250.64     13.19 o 
   1   7   9      702.35      721.40     20.29 o 
   3   7   9      342.41      365.53     12.71 o 
   5   7   9      193.51      188.96     18.05 o 
   7   7   9      220.75      234.17     13.99 o 
   9   7   9      143.89      153.93     10.73 o 
  11   7   9      218.58      178.91     34.78 o 
   0   8   9       52.62       65.68     17.33 o 
   2   8   9       29.36       33.47     13.89 o 
   4   8   9      335.43      331.00     13.98 o 
   6   8   9      198.18      174.66     14.28 o 
   8   8   9      120.18      109.60     11.97 o 
   1   9   9      394.51      401.00     16.22 o 
   3   9   9      647.75      605.61     14.01 o 
   5   9   9      332.32      316.94     13.56 o 
   0   0  10     2031.15     2034.43     44.03 o 
   2   0  10     5761.42     5424.94     47.31 o 
   4   0  10     3450.10     3469.29     38.95 o 
   6   0  10     2562.22     2422.17     34.41 o 
   8   0  10     1950.73     1963.32     32.64 o 
  10   0  10      728.40      734.29     22.74 o 
  12   0  10      535.04      491.61     21.99 o 
  14   0  10      542.39      526.63     22.29 o 
  16   0  10      176.53      167.54     21.97 o 
   1   1  10        5.56       18.72     17.59 o 
   3   1  10      892.01      977.84     20.04 o 
   5   1  10     1081.51     1005.49     31.15 o 
   7   1  10      414.85      432.07     23.49 o 
   9   1  10      102.98      130.75     13.55 o 
  11   1  10       36.32       16.47     17.77 o 
  13   1  10       86.59       97.05     20.11 o 
  15   1  10       56.53       78.73     16.21 o 
   0   2  10     1368.86     1353.79     41.68 o 
   2   2  10     2652.48     2547.23     39.19 o 
   4   2  10     2752.23     2745.97     21.56 o 
   6   2  10     2710.89     2645.94     22.54 o 
   8   2  10      774.15      783.68     18.63 o 
  10   2  10      842.48      830.10     63.99 o 
  12   2  10      227.41      239.51     19.29 o 
  14   2  10      273.19      270.42     33.42 o 
   1   3  10      431.26      452.03     13.56 o 
   3   3  10      359.62      387.20     17.89 o 
   5   3  10      711.86      675.34     25.69 o 
   7   3  10      416.51      428.37     26.86 o 
   9   3  10      428.43      429.56     16.98 o 
  11   3  10      101.57      118.48     22.08 o 
  13   3  10      169.75      161.41     25.74 o 
  15   3  10       85.67       68.96     16.14 o 
   0   4  10     4727.61     4533.03     45.94 o 
   2   4  10      180.30      195.99     13.37 o 
   4   4  10      180.50      179.52     13.21 o 
   6   4  10      322.77      378.23     14.08 o 
   8   4  10      232.99      254.34     27.05 o 
  10   4  10      467.26      426.59     21.18 o 
  12   4  10      264.04      272.47     16.40 o 
  14   4  10       10.27      -14.73     16.02 o 
   1   5  10     1238.67     1246.48     17.20 o 
   3   5  10      242.17      298.74     16.00 o 
   5   5  10      838.27      827.46     13.43 o 
   7   5  10      193.90      219.69     15.21 o 
   9   5  10      290.74      280.99     12.91 o 
  11   5  10      274.72      272.55     15.15 o 
  13   5  10       71.26       90.10     13.70 o 
   0   6  10      397.12      402.34     18.97 o 
   2   6  10       16.24       30.33     13.34 o 
   4   6  10      124.82      135.74     11.30 o 
   6   6  10       78.34       86.64     10.38 o 
   8   6  10       50.94       52.68     12.61 o 
  10   6  10       37.08       50.22      9.93 o 
  12   6  10       48.86       46.20     12.24 o 
   1   7  10      308.85      345.17     13.55 o 
   3   7  10      507.02      523.37     14.29 o 
   5   7  10      466.25      486.62     13.41 o 
   7   7  10      261.04      260.03     11.04 o 
   9   7  10      214.57      185.70     23.59 o 
  11   7  10       44.73       65.40     17.61 o 
   0   8  10      203.57      218.18     18.55 o 
   2   8  10      477.58      510.14     17.26 o 
   4   8  10      249.77      297.79     13.31 o 
   6   8  10      242.40      221.47     15.01 o 
   8   8  10      196.41      157.74     24.79 o 
   1   9  10       93.37       85.56     13.73 o 
   3   9  10       25.72       39.81     13.63 o 
   5   9  10      195.14      163.05     13.96 o 
   1   1  11     1420.74     1410.93     20.71 o 
   3   1  11      307.24      283.44     17.96 o 
   5   1  11      355.25      349.17     20.58 o 
   7   1  11      277.85      299.85     16.21 o 
   9   1  11      474.71      522.25     19.21 o 
  11   1  11      475.60      490.20     15.33 o 
  13   1  11      198.78      219.50     25.89 o 
  15   1  11       63.53       56.22     17.98 o 
   0   2  11     3993.43     3914.37     32.80 o 
   2   2  11     2075.04     2123.14     21.47 o 
   4   2  11     1749.66     1707.78     20.28 o 
   6   2  11     1181.63     1187.57     36.67 o 
   8   2  11     1159.02     1163.29     20.72 o 
  10   2  11      423.63      446.43     13.54 o 
  12   2  11      299.58      297.42     20.95 o 
  14   2  11      171.23      154.47     14.91 o 
   1   3  11     2525.57     2469.08     28.52 o 
   3   3  11        7.55       -5.56     16.32 o 
   5   3  11      399.64      409.38     15.04 o 
   7   3  11       82.30       92.11     18.53 o 
   9   3  11      511.39      494.54     22.13 o 
  11   3  11      573.66      589.88     35.95 o 
  13   3  11       41.00       58.31     16.18 o 
   0   4  11     5260.79     5317.22     55.62 o 
   2   4  11     3484.81     3459.51     31.31 o 
   4   4  11     4057.62     4123.71     39.71 o 
   6   4  11     3655.72     3820.19     22.69 o 
   8   4  11     1494.72     1640.40     51.47 o 
  10   4  11     1106.40     1107.12     19.77 o 
  12   4  11      640.11      628.44     16.45 o 
  14   4  11      256.52      183.78     15.48 o 
   1   5  11        3.90      -11.58     11.58 o 
   3   5  11      156.04      182.59     12.49 o 
   5   5  11      122.62      124.83     13.19 o 
   7   5  11      130.20      117.32     11.96 o 
   9   5  11        1.10        9.48     14.78 o 
  11   5  11       13.45       25.79     13.54 o 
  13   5  11        5.93        8.04     12.98 o 
   0   6  11      939.29      984.29     20.15 o 
   2   6  11      778.03      784.98     13.11 o 
   4   6  11     1012.49     1069.47     12.71 o 
   6   6  11      776.97      835.08     13.08 o 
   8   6  11      420.61      436.02     14.33 o 
  10   6  11      190.62      197.50     11.74 o 
   1   7  11       36.25       66.39     15.75 o 
   3   7  11        5.52       16.14     12.29 o 
   5   7  11       62.70       89.25     11.38 o 
   7   7  11       23.92       36.82     11.52 o 
   9   7  11        1.57       -5.53     17.45 o 
   0   8  11      250.98      244.40     42.80 o 
   2   8  11      228.05      211.18     13.75 o 
   4   8  11      176.00      175.90     13.16 o 
   6   8  11      155.72      149.15     32.12 o 
   1   9  11       51.75       43.53     14.08 o 
   3   9  11      159.99      163.17     17.60 o 
   0   0  12     7959.09     7864.43     60.31 o 
   2   0  12     4714.06     4621.25     59.74 o 
   4   0  12     1690.51     1607.41     33.51 o 
   6   0  12     1124.80     1151.81     30.78 o 
   8   0  12     1605.66     1621.16     30.38 o 
  10   0  12     1678.85     1719.09     29.76 o 
  12   0  12      787.71      801.34     23.22 o 
  14   0  12      145.53      126.84     21.62 o 
   1   1  12      531.06      604.71     19.75 o 
   3   1  12      605.76      594.69     19.96 o 
   5   1  12       18.18       66.69     16.17 o 
   7   1  12      346.11      335.82     17.35 o 
   9   1  12      137.99      123.38     16.58 o 
  11   1  12      177.71      219.08     17.27 o 
  13   1  12       43.98       55.53     38.66 o 
   0   2  12     4518.59     4511.45     34.95 o 
   2   2  12      145.94      164.80     18.45 o 
   4   2  12      875.51      834.26     16.77 o 
   6   2  12      260.29      323.35     59.07 o 
   8   2  12      277.66      337.90     18.67 o 
  10   2  12      405.26      362.39     14.04 o 
  12   2  12      272.64      294.26     27.61 o 
  14   2  12       22.56       20.73     32.18 o 
   1   3  12       20.27       54.70     14.46 o 
   3   3  12       77.44       84.65     15.43 o 
   5   3  12      108.90      146.11     15.23 o 
   7   3  12      145.04      127.87     15.53 o 
   9   3  12       28.66       65.68     16.02 o 
  11   3  12       53.55       46.85     32.96 o 
  13   3  12        5.56       12.28     19.60 o 
   0   4  12     1379.64     1490.38     57.22 o 
   2   4  12      385.63      397.17     15.70 o 
   4   4  12      215.85      218.19     18.22 o 
   6   4  12      817.89      817.75     15.34 o 
   8   4  12       30.41       33.71     15.82 o 
  10   4  12      198.69      203.78     25.90 o 
  12   4  12       71.57       91.15     16.24 o 
   1   5  12      307.55      308.92     12.20 o 
   3   5  12      569.42      555.15     13.81 o 
   5   5  12     1350.02     1370.19     27.42 o 
   7   5  12      739.44      740.47     14.16 o 
   9   5  12       61.73       69.81     14.52 o 
  11   5  12      314.29      258.98     11.90 o 
   0   6  12      276.45      291.59     17.11 o 
   2   6  12      163.92      164.81     11.21 o 
   4   6  12      127.17      121.70     11.24 o 
   6   6  12      260.07      277.55     12.82 o 
   8   6  12       11.79       23.27     13.47 o 
  10   6  12       48.84       33.75     12.66 o 
   1   7  12       26.25       32.13     12.75 o 
   3   7  12       80.30       78.42     12.26 o 
   5   7  12      139.19      151.29     18.58 o 
   7   7  12       76.31       61.31     12.20 o 
   9   7  12       22.14       25.26     12.31 o 
   0   8  12      151.86      115.06     19.82 o 
   2   8  12      246.84      264.19     16.24 o 
   4   8  12      287.67      308.01     46.64 o 
   6   8  12      113.95       56.79     11.28 o 
   1   1  13     4695.67     4653.19     25.38 o 
   3   1  13      921.61      929.47     20.03 o 
   5   1  13     1155.42     1139.74     23.07 o 
   7   1  13      495.60      536.91     19.41 o 
   9   1  13     1283.93     1273.33     19.87 o 
  11   1  13      949.55      960.07     42.55 o 
  13   1  13      289.82      293.44     37.83 o 
   0   2  13      326.74      341.64     24.00 o 
   2   2  13      220.60      234.82     18.14 o 
   4   2  13       31.44       57.26     15.24 o 
   6   2  13       38.82       51.60     18.31 o 
   8   2  13       16.46      -10.75     15.75 o 
  10   2  13       64.88       46.55     12.69 o 
  12   2  13       34.97       43.35     15.58 o 
  14   2  13        6.82        9.24     20.06 o 
   1   3  13      535.21      647.99     49.83 o 
   3   3  13      321.92      307.20     16.33 o 
   5   3  13      733.05      760.12     23.91 o 
   7   3  13      251.29      307.17     18.78 o 
   9   3  13      103.27      114.12     24.21 o 
  11   3  13      189.96      183.25     27.61 o 
  13   3  13       32.00       61.13     15.79 o 
   0   4  13      319.27      302.68     19.90 o 
   2   4  13      602.99      614.04     15.13 o 
   4   4  13      797.20      736.45     22.26 o 
   6   4  13     1532.76     1602.98     27.49 o 
   8   4  13      174.00      181.86     18.39 o 
  10   4  13      246.96      236.56     21.98 o 
  12   4  13       97.09       78.17     37.81 o 
   1   5  13       72.27       73.27     12.20 o 
   3   5  13      127.47      119.77     13.70 o 
   5   5  13       10.28       27.01     11.92 o 
   7   5  13       17.37       26.01     12.58 o 
   9   5  13      103.73       68.77     15.90 o 
  11   5  13        9.89       19.08     10.78 o 
   0   6  13      252.21      258.81     18.22 o 
   2   6  13       95.67       95.72     11.35 o 
   4   6  13      490.86      518.22     13.75 o 
   6   6  13      444.31      457.76     12.33 o 
   8   6  13       93.07       86.20     13.10 o 
  10   6  13       28.73       34.91     12.16 o 
   1   7  13       79.40       94.00     11.61 o 
   3   7  13      297.99      295.71     26.77 o 
   5   7  13      351.13      335.28     12.75 o 
   7   7  13      158.05      135.03     11.48 o 
   0   8  13      114.84       75.71     25.76 o 
   2   8  13      202.78      182.61     24.45 o 
   4   8  13      109.75      107.90     20.23 o 
   0   0  14     3474.45     3501.85     46.81 o 
   2   0  14     1116.25     1170.08     30.75 o 
   4   0  14      284.80      273.43     28.48 o 
   6   0  14       21.93       40.75     26.52 o 
   8   0  14      141.72      141.41     25.25 o 
  10   0  14      747.21      798.26     23.34 o 
  12   0  14      371.05      324.93     27.28 o 
   1   1  14      685.46      750.38     20.25 o 
   3   1  14      232.56      193.46     18.59 o 
   5   1  14      294.70      282.19     19.55 o 
   7   1  14      125.29      111.99     16.88 o 
   9   1  14      142.92      139.63     16.57 o 
  11   1  14      182.87      183.11     17.47 o 
  13   1  14       27.53       42.09     22.08 o 
   0   2  14     1062.41     1076.91     30.09 o 
   2   2  14      371.64      363.29     18.33 o 
   4   2  14      463.77      452.61     16.21 o 
   6   2  14      316.75      319.45     19.04 o 
   8   2  14      279.65      316.43     18.58 o 
  10   2  14      226.00      181.67     32.96 o 
  12   2  14      179.28      166.97     17.14 o 
   1   3  14     1581.87     1674.21     18.08 o 
   3   3  14     1372.30     1389.00     21.27 o 
   5   3  14     1241.28     1327.82     29.81 o 
   7   3  14      789.23      802.99     40.63 o 
   9   3  14      459.06      450.82     19.15 o 
  11   3  14      324.26      279.30     18.70 o 
   0   4  14       76.43       89.36     19.55 o 
   2   4  14        4.25        0.38     13.96 o 
   4   4  14       16.55       44.70     13.74 o 
   6   4  14       58.57       53.80     12.78 o 
   8   4  14       18.92       15.18     14.62 o 
  10   4  14       13.08       32.14     14.95 o 
   1   5  14      799.60      792.57     15.95 o 
   3   5  14     1361.91     1415.72     49.70 o 
   5   5  14     2220.48     2227.65     49.32 o 
   7   5  14      995.31      940.89     14.84 o 
   9   5  14      240.85      226.40     16.68 o 
   0   6  14      290.26      308.67     21.53 o 
   2   6  14       74.59       87.74     12.95 o 
   4   6  14       43.21       72.67     13.41 o 
   6   6  14        7.35       20.88     12.16 o 
   8   6  14       86.70       90.83     15.11 o 
   1   7  14      180.86      175.86     18.49 o 
   3   7  14      180.08      195.87     14.05 o 
   5   7  14      393.95      377.56     15.66 o 
   0   8  14       44.37       -8.41     16.46 o 
   2   8  14        7.01       13.70     11.70 o 
   1   1  15     2367.93     2466.51     22.36 o 
   3   1  15     1414.70     1454.70     37.48 o 
   5   1  15      388.19      410.80     19.96 o 
   7   1  15      793.93      823.26     20.59 o 
   9   1  15      551.88      563.89     20.04 o 
  11   1  15      749.67      690.61     20.02 o 
   0   2  15      370.74      381.55     21.08 o 
   2   2  15      143.68      153.03     17.74 o 
   4   2  15      152.56      141.71     16.11 o 
   6   2  15      203.43      225.66     21.54 o 
   8   2  15       46.11       68.37     18.19 o 
  10   2  15      114.17      130.21     23.48 o 
  12   2  15       76.29       70.60     15.20 o 
   1   3  15      321.45      308.35     15.74 o 
   3   3  15      214.78      231.07     16.20 o 
   5   3  15      227.24      238.17     14.96 o 
   7   3  15      138.27      192.04     35.94 o 
   9   3  15      121.68       87.78     18.63 o 
  11   3  15       91.82       79.63     12.56 o 
   0   4  15       43.58       34.63     21.98 o 
   2   4  15      141.59      152.24     14.56 o 
   4   4  15      415.32      427.32     13.40 o 
   6   4  15      261.17      282.54     12.85 o 
   8   4  15      133.49      101.41     19.04 o 
  10   4  15       34.30       38.16     18.19 o 
   1   5  15       27.03       24.39     14.21 o 
   3   5  15       54.62       75.42     13.99 o 
   5   5  15        6.85       17.38     12.90 o 
   7   5  15        2.35       11.65     13.76 o 
   9   5  15       39.78       42.30     14.05 o 
   0   6  15       45.39       60.64     15.50 o 
   2   6  15       63.89       84.04     12.88 o 
   4   6  15      273.96      288.18     14.59 o 
   6   6  15      332.41      308.70     17.53 o 
   1   7  15      106.13       80.17     24.05 o 
   3   7  15      152.46      157.32     14.68 o 
   5   7  15      292.78      268.17     13.53 o 
   0   0  16     2014.31     2151.80     45.46 o 
   2   0  16     1321.02     1427.44     29.68 o 
   4   0  16      375.90      336.37     28.80 o 
   6   0  16      487.89      568.76     29.00 o 
   8   0  16      328.28      368.11     27.20 o 
  10   0  16      541.64      488.82     63.57 o 
   1   1  16       72.87       99.56     17.79 o 
   3   1  16      160.18      168.57     17.17 o 
   5   1  16       92.24      116.08     19.61 o 
   7   1  16       53.98       66.61     18.68 o 
   9   1  16       16.76       24.44     15.51 o 
  11   1  16       28.62       34.09     19.55 o 
   0   2  16      405.42      391.49     21.53 o 
   2   2  16     1221.03     1256.29     19.33 o 
   4   2  16      260.81      251.38     17.76 o 
   6   2  16      498.20      511.43     27.11 o 
   8   2  16      235.81      254.87     19.98 o 
  10   2  16      346.88      315.69     19.57 o 
   1   3  16      428.85      441.14     17.56 o 
   3   3  16      417.45      401.16     15.38 o 
   5   3  16      168.57      204.87     16.49 o 
   7   3  16      256.16      285.86     38.76 o 
   9   3  16      154.42      147.71     17.34 o 
   0   4  16      299.18      327.73     28.60 o 
   2   4  16      114.22      136.27     14.89 o 
   4   4  16      101.26      127.91     14.39 o 
   6   4  16       32.08       22.95     13.05 o 
   8   4  16       56.98       60.92     13.05 o 
   1   5  16      201.99      210.00     16.06 o 
   3   5  16      306.41      304.40     15.04 o 
   5   5  16      437.16      383.50     21.64 o 
   7   5  16      152.02      124.16     15.58 o 
   0   6  16       14.34       13.77     19.85 o 
   2   6  16       29.83       14.57     12.57 o 
   4   6  16       86.05       89.27     15.46 o 
   6   6  16       41.08       38.89     12.63 o 
   1   7  16      157.57      119.24     47.16 o 
   1   1  17       77.01      116.00     18.77 o 
   3   1  17      113.31      117.53     19.37 o 
   5   1  17       40.96       72.42     19.29 o 
   7   1  17       98.87       87.28     19.29 o 
   9   1  17       47.85       43.24     15.14 o 
   0   2  17      476.34      478.01     25.52 o 
   2   2  17      446.87      455.42     23.54 o 
   4   2  17      425.49      422.87     20.69 o 
   6   2  17      389.21      370.64     20.24 o 
   8   2  17      103.53      117.22     36.98 o 
  10   2  17      132.48      112.94     19.64 o 
   1   3  17       84.55      110.88     16.60 o 
   3   3  17      191.91      225.77     14.48 o 
   5   3  17      202.59      219.33     16.15 o 
   7   3  17       57.92       74.18     16.64 o 
   9   3  17      113.27      104.09     17.36 o 
   0   4  17      314.68      296.88     29.78 o 
   2   4  17      453.43      470.81     21.78 o 
   4   4  17      452.72      486.38     14.55 o 
   6   4  17      126.80      103.78     14.03 o 
   8   4  17      313.68      264.87     15.48 o 
   1   5  17       30.83       19.42     16.09 o 
   3   5  17      123.33      138.26     13.71 o 
   5   5  17       92.81       83.94     14.20 o 
   0   6  17      467.55      439.99     29.98 o 
   2   6  17      371.61      363.30    114.87 o 
   0   0  18      917.15      943.00     41.98 o 
   2   0  18      833.29      812.66     45.96 o 
   4   0  18     1160.98     1111.19     33.36 o 
   6   0  18      681.98      608.10     31.88 o 
   8   0  18      604.70      608.71     29.96 o 
   1   1  18       45.65       70.50     19.56 o 
   3   1  18       45.31       60.79     19.64 o 
   5   1  18      217.50      235.61     26.66 o 
   7   1  18       59.39       62.89     19.62 o 
   9   1  18        2.03        7.76     17.70 o 
   0   2  18       92.71      112.56     28.38 o 
   2   2  18      555.45      553.04     31.51 o 
   4   2  18      426.80      435.92     37.43 o 
   6   2  18      229.50      215.01     21.00 o 
   8   2  18      287.62      266.90     18.15 o 
   1   3  18      304.31      272.68     82.67 o 
   3   3  18      421.36      412.68     16.29 o 
   5   3  18      242.72      215.93     21.19 o 
   7   3  18      286.29      267.97     17.97 o 
   0   4  18       42.11       36.84     28.80 o 
   2   4  18       72.19       36.58     18.42 o 
   4   4  18      230.54      256.45     15.67 o 
   6   4  18        3.27        8.88     15.99 o 
   1   5  18      150.55      110.82     18.29 o 
   3   5  18      196.19      151.43     58.44 o 
   1   1  19      132.05      138.68     19.69 o 
   3   1  19      394.38      341.38     99.72 o 
   5   1  19      378.53      355.30     22.68 o 
   7   1  19      240.07      227.41     32.92 o 
   0   2  19       97.50      146.77     33.81 o 
   2   2  19      187.49      188.86     18.58 o 
   4   2  19       14.13       22.71     18.95 o 
   6   2  19      127.43       90.25     20.64 o 
   1   3  19      125.43      109.12     21.89 o 
   3   3  19      239.65      196.50     55.95 o 
   5   3  19       31.68       35.36     21.09 o 
   0   4  19       52.32       13.05     28.38 o 
   2   4  19      157.81       75.64     32.28 o 
   0   0  20       85.35        5.49     31.61 o 
   2   0  20       13.46       32.51     28.58 o 
   4   0  20       86.62       72.81     29.81 o 
   1   1  20       17.73        7.04     17.31 o 
   3   1  20       35.96       20.93     28.94 o 
   5   1  20       65.28       52.76     29.67 o 
   0   2  20      116.21       99.89     30.13 o 
   2   2  20      162.40       47.04     32.71 o 
   4   2  20      326.46      257.72     30.07 o 
   1   3  20      273.89      220.76     21.23 o 
                                                 
